# Supplementary material for: Role of neutrophil extracellular trap and immune infiltration in atherosclerotic plaque instability: Novel insight from bioinformatics analysis and machine learning
Source: Medicine (Baltimore). 2023 Sep 22;102(38):e34918. doi: 10.1097/MD.0000000000034918 (PMC10519497; doi:10.1097/MD.0000000000034918)
Supplement: Supplementary file 1 [file medi-102-e34918-s001.xlsx]

## Sheet: Supplemental Table S1-NRGs
previous studies	KEGG hsa04613	integration
AKT1	FCGR3A	AKT1
AKT2	FCGR3B	AKT2
ATG7	SYK	ATG7
CLEC6A	MAP3K7	CLEC6A
CSF3	RAF1	CSF3
CTSG	MAP2K1	CTSG
CYBB	MAP2K2	CYBB
DNASE1	MAPK1	DNASE1
ELANE	MAPK3	ELANE
ENTPD4	SIGLEC9	ENTPD4
F3	CYBB	F3
HMGB1	NCF1	HMGB1
IL17A	CYBA	IL17A
IL1B	NCF2	IL1B
IL6	NCF4	IL6
IL8	RAC1	IL8
IRAK4	RAC2	IRAK4
ITGAM	TLR7	ITGAM
ITGB2	TLR8	ITGB2
KCNN3	ELANE	KCNN3
MAPK1	MPO	MAPK1
MAPK3	ACTG1	MAPK3
MMP9	ACTB	MMP9
MPO	VDAC1	MPO
MTOR	VDAC2	MTOR
PADI4	VDAC3	PADI4
PTAFR	SLC25A4	PTAFR
PIK3CA	SLC25A5	PIK3CA
RIPK1	SLC25A6	RIPK1
RIPK3	SLC25A31	RIPK3
SELP	PPIF	SELP
SELPLG	PADI4	SELPLG
SIGLEC14	IGH	SIGLEC14
TLR2	FCGR1A	TLR2
TLR4	FCGR2A	TLR4
TLR7	ITGAM	TLR7
TLR8	ITGB2	TLR8
TNF	ITGAL	TNF
ALPL	CLEC7A	ALPL
BST1	SRC	BST1
CD93	PLCB1	CD93
CEACAM3	PLCB2	CEACAM3
CREB5	PLCB3	CREB5
CRISPLD2	PLCB4	CRISPLD2
CSF3R	PLCG1	CSF3R
CYP4F3	PLCG2	CYP4F3
DYSF	PRKCA	DYSF
FCAR	PRKCB	FCAR
FCGR3B	PRKCG	FCGR3B
CPPED1	ATG7	CPPED1
FPR1	FPR1	FPR1
FPR2	FPR3	FPR2
G0S2	FPR2	G0S2
HIST1H2BC	PIK3CA	HIST1H2BC
HPSE	PIK3CD	HPSE
CXCR1	PIK3CB	CXCR1
CXCR2	PIK3R1	CXCR2
KCNJ15	PIK3R2	KCNJ15
LILRB2	PIK3R3	LILRB2
MGAM	AKT1	MGAM
MME	AKT2	MME
PDE4B	AKT3	PDE4B
S100A12	MTOR	S100A12
SIGLEC5	NFKB1	SIGLEC5
SLC22A4	RELA	SLC22A4
SLC25A37	C3	SLC25A37
TECPR2	CR1	TECPR2
TNFRSF10C	CR1L	TNFRSF10C
VNN3	C5	VNN3
	C5AR1	FCGR3A
	HMGB1	SYK
	TLR2	MAP3K7
	TLR4	RAF1
	MAPK11	MAP2K1
	MAPK12	MAP2K2
	MAPK13	SIGLEC9
	MAPK14	NCF1
	ITGA2B	CYBA
	ITGB3	NCF2
	FGA	NCF4
	FGB	RAC1
	FGG	RAC2
	GP1BA	ACTG1
	VWF	ACTB
	SELP	VDAC1
	SELPLG	VDAC2
	AGER	VDAC3
	CASP4	SLC25A4
	CASP1	SLC25A5
	GSDMD	SLC25A6
	HAT1	SLC25A31
	H2AX	PPIF
	H2AC20	IGH
	H2AC12	FCGR1A
	H2AC1	FCGR2A
	H2AW	ITGAL
	H2AB3	CLEC7A
	H2AC8	SRC
	H2AC4	PLCB1
	MACROH2A2	PLCB2
	MACROH2A1	PLCB3
	H2AC19	PLCB4
	H2AJ	PLCG1
	H2AB1	PLCG2
	H2AC17	PRKCA
	H2AC18	PRKCB
	H2AC11	PRKCG
	H2AC21	FPR3
	H2AZ2	PIK3CD
	H2AC7	PIK3CB
	H2AZ1	PIK3R1
	H2AC15	PIK3R2
	H2AC6	PIK3R3
	H2AC13	AKT3
	H2AC14	NFKB1
	H2AC16	RELA
	H2AB2	C3
	H2BC15	CR1
	H2BC9	CR1L
	H2BC14	C5
	H2BW1	C5AR1
	H2BC1	MAPK11
	H2BC18	MAPK12
	H2BC17	MAPK13
	H2BC3	MAPK14
	H2BC8	ITGA2B
	H2BC13	ITGB3
	H2BC4	FGA
	H2BC5	FGB
	H2BC6	FGG
	H2BC10	GP1BA
	H2BC21	VWF
	H2BC11	AGER
	H2BC12	CASP4
	H2BU1	CASP1
	H2BC7	GSDMD
	H2BW2	HAT1
	H2B	H2AX
	H2BK1	H2AC20
	H2BC12L	H2AC12
	H4-16	H2AC1
	H4C15	H2AW
	H4C9	H2AB3
	H4C4	H2AC8
	H4C6	H2AC4
	H4C12	MACROH2A2
	H4C11	MACROH2A1
	H4C3	H2AC19
	H4C8	H2AJ
	H4C2	H2AB1
	H4C5	H2AC17
	H4C13	H2AC18
	H4C14	H2AC11
	H4C1	H2AC21
	H4C7	H2AZ2
	H3-5	H2AC7
	H3-3B	H2AZ1
	H3C4	H2AC15
	H3C3	H2AC6
	H3C1	H2AC13
	H3-3A	H2AC14
	H3-4	H2AC16
	H3C14	H2AB2
	H3C15	H2BC15
	H3C13	H2BC9
	H3C6	H2BC14
	H3C11	H2BW1
	H3C8	H2BC1
	H3C12	H2BC18
	H3C10	H2BC17
	H3C2	H2BC3
	H3C7	H2BC8
	HDAC1	H2BC13
	HDAC2	H2BC4
	HDAC3	H2BC5
	HDAC4	H2BC6
	HDAC5	H2BC10
	HDAC6	H2BC21
	HDAC7	H2BC11
	HDAC8	H2BC12
	HDAC9	H2BU1
	HDAC10	H2BC7
	HDAC11	H2BW2
	AZU1	H2B
	CTSG	H2BK1
	CAMP	H2BC12L
	CLCN3	H4-16
	CLCN4	H4C15
	CLCN5	H4C9
	AQP9	H4C4
		H4C6
		H4C12
		H4C11
		H4C3
		H4C8
		H4C2
		H4C5
		H4C13
		H4C14
		H4C1
		H4C7
		H3-5
		H3-3B
		H3C4
		H3C3
		H3C1
		H3-3A
		H3-4
		H3C14
		H3C15
		H3C13
		H3C6
		H3C11
		H3C8
		H3C12
		H3C10
		H3C2
		H3C7
		HDAC1
		HDAC2
		HDAC3
		HDAC4
		HDAC5
		HDAC6
		HDAC7
		HDAC8
		HDAC9
		HDAC10
		HDAC11
		AZU1
		CAMP
		CLCN3
		CLCN4
		CLCN5
		AQP9
