# Supplementary material for: Role of neutrophil extracellular trap and immune infiltration in atherosclerotic plaque instability: Novel insight from bioinformatics analysis and machine learning
Source: Medicine (Baltimore). 2023 Sep 22;102(38):e34918. doi: 10.1097/MD.0000000000034918 (PMC10519497; doi:10.1097/MD.0000000000034918)
Supplement: Supplementary file 2 [file medi-102-e34918-s002.xlsx]

## Sheet: Supplemental Table S2
Table S2. The detailed results of differential expression analysis of the GSE41571
	logFC	AveExpr	t	P.Value	adj.P.Val	B
ROBO1	-0.869769	0.751612	-17.6168	6.11321e-09	0.00013229	9.40088
FAP	-0.919418	0.751817	-15.2304	2.54807e-08	0.000275702	8.53034
LRRC17	-0.441313	0.870641	-14.478	4.17285e-08	0.000301001	8.20489
SULF1	-0.758124	0.842711	-12.8195	1.35208e-07	0.000731475	7.38046
CTHRC1	-0.849447	0.797457	-12.3624	1.91498e-07	0.000828803	7.12373
CD38	2.11741	1.76005	11.2531	4.68368e-07	0.00168925	6.43908
PLEKHM1	0.450436	1.09102	10.3527	1.02568e-06	0.00317081	5.81126
PIK3R6	1.07832	1.23817	9.68528	1.90489e-06	0.00515272	5.2985
ETV1	-0.341467	1.06659	-9.34572	2.64589e-06	0.0063619	5.02066
GLIS2	-1.02554	0.8831	-9.08308	3.43448e-06	0.00692038	4.79744
DCAF10	-0.282001	0.983832	-9.02712	3.63361e-06	0.00692038	4.7489
EFCAB7	-0.563013	0.883606	-8.97316	3.83755e-06	0.00692038	4.70178
LTBP2	-1.02509	0.870698	-8.72832	4.93305e-06	0.00778714	4.48384
MICAL2	-0.539354	1.08062	-8.63426	5.44074e-06	0.00778714	4.39828
PRSS23	-0.684968	0.962094	-8.5815	5.75011e-06	0.00778714	4.34985
CTNNAL1	-0.735863	0.875114	-8.58026	5.75759e-06	0.00778714	4.34871
LOC100132891	-0.811883	0.823792	-8.46704	6.48909e-06	0.0080631	4.24363
TSPAN5	-0.59522	1.04052	-8.436	6.70683e-06	0.0080631	4.21456
TPBG	-0.570353	0.980464	-8.22763	8.39096e-06	0.00955686	4.01635
EBF1	-1.48782	1.48495	-8.12512	9.38358e-06	0.00982324	3.91689
KDELC2	-0.374443	0.961761	-8.09009	9.7514e-06	0.00982324	3.8826
FZD6	-0.874658	0.807749	-8.03397	1.03737e-05	0.00982324	3.82734
CEMIP	-0.609637	1.04141	-8.02291	1.05015e-05	0.00982324	3.8164
SLC8B1	0.45686	1.02255	7.98975	1.08945e-05	0.00982324	3.78351
ZNF532	-0.620081	0.96413	-7.85708	1.26344e-05	0.0101866	3.65053
THBS2	-0.887161	0.806982	-7.85305	1.26918e-05	0.0101866	3.64646
NT5E	-0.724207	0.952993	-7.824	1.31137e-05	0.0101866	3.61702
CDK16	0.434195	1.05285	7.8195	1.31804e-05	0.0101866	3.61245
PRIMPOL	-0.453099	0.901101	-7.76885	1.39573e-05	0.010415	3.56083
KDELC1	-0.754291	1.00487	-7.71116	1.4903e-05	0.01075	3.50162
PMEPA1	-0.958685	1.0279	-7.6667	1.56791e-05	0.010945	3.4557
FZD7	-1.05943	0.987331	-7.59809	1.69641e-05	0.0114719	3.38431
COL21A1	-1.73634	1.10731	-7.50717	1.88458e-05	0.0123583	3.28872
LRIG1	-0.25545	1.00163	-7.449	2.01676e-05	0.0127036	3.22697
FBN1	-1.02739	0.989872	-7.41412	2.1008e-05	0.0127036	3.18973
PAM	-0.462749	0.974346	-7.36074	2.23683e-05	0.0127036	3.13241
ZMAT3	-0.382621	0.999303	-7.35787	2.24443e-05	0.0127036	3.12931
PLSCR4	-1.31339	1.06753	-7.35423	2.25407e-05	0.0127036	3.12539
ITGBL1	-1.25072	1.0381	-7.34103	2.28946e-05	0.0127036	3.11114
HMCN1	-1.46029	1.09625	-7.30378	2.39261e-05	0.012944	3.0708
FAT1	-0.811702	0.803639	-7.27414	2.47827e-05	0.0130804	3.03857
FKBP7	-0.486864	0.960786	-7.22814	2.61784e-05	0.0132703	2.9883
TMEM200A	-1.06124	1.00736	-7.22207	2.63689e-05	0.0132703	2.98165
IFT80	-0.279025	0.966528	-7.18365	2.76098e-05	0.013579	2.93939
TBC1D8	0.617247	1.21647	7.15821	2.8466e-05	0.013689	2.91131
RP11-48B3.4	-0.446541	0.879369	-7.11559	2.99657e-05	0.0138352	2.86404
LARP6	-0.509728	1.00228	-7.11329	3.00488e-05	0.0138352	2.86148
SGIP1	-1.097	0.91058	-7.07572	3.1446e-05	0.0140507	2.81959
DKK3	-0.810327	1.039	-7.06609	3.18154e-05	0.0140507	2.80882
ADPGK	0.617723	1.1209	6.99587	3.46539e-05	0.0147442	2.72988
CLTA	0.351371	1.07709	6.99364	3.47485e-05	0.0147442	2.72736
FRMD6	-0.912331	1.02662	-6.95451	3.64531e-05	0.0148874	2.68306
NAP1L3	-1.0264	0.844233	-6.95432	3.64617e-05	0.0148874	2.68284
FAM160B1	-0.142461	0.980059	-6.9202	3.80226e-05	0.0152372	2.64402
AFAP1	-0.567574	0.961785	-6.88656	3.96319e-05	0.0155933	2.60558
GALNT1	-0.529836	1.10985	-6.85728	4.10929e-05	0.0156799	2.57199
MAN2B1	0.602684	1.06491	6.84059	4.19519e-05	0.0156799	2.55278
SPAG16	-0.141941	1.00376	-6.83917	4.20256e-05	0.0156799	2.55115
FES	0.58035	1.04799	6.82205	4.29284e-05	0.0157453	2.53141
TRAM2	-0.307979	0.998558	-6.77888	4.5299e-05	0.0163379	2.48142
RBFOX2	-0.478941	1.01353	-6.75032	4.69448e-05	0.0163924	2.44821
COL13A1	-0.466833	1.00982	-6.74492	4.72632e-05	0.0163924	2.44191
ZHX1	-0.236902	1.0025	-6.7349	4.78604e-05	0.0163924	2.43022
RGS16	-0.559892	1.04313	-6.72017	4.87525e-05	0.0163924	2.41301
MGP	-1.67321	1.39827	-6.71228	4.92378e-05	0.0163924	2.40378
PPIC	-0.620435	0.922818	-6.69037	5.0613e-05	0.0165949	2.37809
NALCN	-0.344494	1.05977	-6.67826	5.13913e-05	0.0165986	2.36386
ISLR	-1.27127	1.0647	-6.66356	5.23528e-05	0.0166605	2.34656
SLC22A18AS	0.309493	1.0895	6.61219	5.58694e-05	0.0169086	2.28583
CRTAC1	-0.871157	1.06082	-6.60345	5.6492e-05	0.0169086	2.27547
NCKAP1	-0.399522	0.972393	-6.60312	5.65163e-05	0.0169086	2.27507
TMA16	-0.631013	1.00885	-6.59935	5.67875e-05	0.0169086	2.27059
PDZD8	-0.285589	1.04878	-6.59587	5.70391e-05	0.0169086	2.26646
SMURF2	-0.404353	1.04	-6.56561	5.92784e-05	0.0173349	2.23043
FSTL1	-0.798168	0.992243	-6.55282	6.02528e-05	0.0173849	2.21517
EDIL3	-0.415268	0.995617	-6.53163	6.19068e-05	0.0174124	2.18981
ETAA1	-0.267091	0.993194	-6.52396	6.25171e-05	0.0174124	2.18062
FAM133A	-0.243871	1.03986	-6.52091	6.27619e-05	0.0174124	2.17696
KCNS3	-1.05545	0.992231	-6.48557	6.56717e-05	0.0179891	2.13447
BMPR1A	-0.352461	1.01886	-6.45615	6.82055e-05	0.018037	2.09895
ZNF639	-0.231297	1.00798	-6.45592	6.82255e-05	0.018037	2.09867
LUM	-0.863863	1.03029	-6.44778	6.89451e-05	0.018037	2.08882
SKI	-0.68281	1.03504	-6.44514	6.91806e-05	0.018037	2.08562
HCFC2	-0.293405	1.04832	-6.41146	7.22576e-05	0.0186149	2.04474
RBM12	-0.230076	0.94192	-6.39887	7.3445e-05	0.0186982	2.02942
EGFLAM	-0.83381	0.863849	-6.371	7.61507e-05	0.0191616	1.9954
RP4-714D9.5	-0.548843	1.09833	-6.35798	7.74507e-05	0.0192648	1.97948
XPOT	-0.261021	1.01052	-6.33141	8.01792e-05	0.0197168	1.94688
FBXO3	-0.163678	1.00987	-6.30378	8.31263e-05	0.0201066	1.91288
STK10	0.654832	1.137	6.29923	8.36227e-05	0.0201066	1.90727
DZIP1	-1.10676	1.20224	-6.27593	8.62151e-05	0.020262	1.87848
LCP1	0.85904	1.09714	6.27264	8.65883e-05	0.020262	1.87441
C1orf162	0.472284	0.941547	6.26835	8.70777e-05	0.020262	1.86909
CLPTM1L	0.333412	1.07747	6.25463	8.86616e-05	0.020411	1.85209
FRY	-0.548905	1.08127	-6.22917	9.16839e-05	0.0208846	1.82045
GPX8	-0.886006	1.01857	-6.20328	9.48708e-05	0.0213855	1.78818
DEDD2	0.503873	1.05983	6.19273	9.62033e-05	0.0214623	1.775
MXRA5	-1.00711	1.04248	-6.18366	9.73656e-05	0.0214999	1.76365
EFHD2	0.470523	1.10929	6.15155	0.000101603	0.021934	1.72337
SEPT8	-0.442692	0.985203	-6.14412	0.00010261	0.021934	1.71404
RXRA	0.327994	1.0557	6.14373	0.000102663	0.021934	1.71355
DCUN1D4	-0.207815	0.991258	-6.12474	0.000105291	0.021934	1.68963
LNX1	-0.593357	0.978712	-6.09633	0.000109359	0.021934	1.65374
HDGFRP3	-0.505622	1.05464	-6.09439	0.000109642	0.021934	1.65129
EHD3	-0.400924	0.994393	-6.08866	0.000110485	0.021934	1.64403
RSPO3	-1.18124	1.07432	-6.08573	0.000110918	0.021934	1.64033
HEPH	-0.439967	0.969064	-6.08552	0.00011095	0.021934	1.64005
ZFPM2	-1.48733	1.10874	-6.08299	0.000111325	0.021934	1.63686
ST14	0.486052	1.04276	6.07346	0.000112754	0.021934	1.62477
LOC100507165	-0.936139	0.908817	-6.06499	0.000114042	0.021934	1.61401
CASK	-0.280875	1.00769	-6.06076	0.00011469	0.021934	1.60864
SGCB	-0.548327	0.957537	-6.06063	0.00011471	0.021934	1.60847
CPE	-1.1396	1.16172	-6.05151	0.000116121	0.021934	1.59687
HPCAL1	0.553142	1.10376	6.03805	0.000118239	0.021934	1.57974
ZNF415	-1.04492	1.00123	-6.03548	0.000118648	0.021934	1.57646
ARHGAP9	0.340999	1.02248	6.03257	0.000119114	0.021934	1.57274
UBE2E2	-0.307285	0.972259	-6.03225	0.000119164	0.021934	1.57234
RIN3	0.328105	1.10371	6.02814	0.000119825	0.021934	1.56709
HSPA12A	-0.411161	1.10239	-6.02325	0.000120617	0.021934	1.56085
MAGI2-AS3	-0.60949	1.1065	-6.01178	0.000122493	0.0220896	1.5462
LBH	-1.03859	0.947706	-6.00071	0.000124335	0.0221146	1.53203
TDP1	0.267162	1.04703	5.99287	0.000125658	0.0221146	1.52198
STK38L	-0.717448	1.12395	-5.99263	0.000125698	0.0221146	1.52168
NTN4	-1.30836	1.03508	-5.97522	0.00012869	0.0223789	1.49934
KCNT2	-1.99569	1.51422	-5.9719	0.000129268	0.0223789	1.49508
CAV2	-0.635047	0.986239	-5.95843	0.000131648	0.02261	1.47775
IGHV3-54	0.238396	1.03772	5.95127	0.000132931	0.0226506	1.46853
MPP1	1.0112	1.33651	5.92815	0.000137167	0.0231898	1.43871
JADE1	-0.402034	0.992345	-5.90663	0.000141243	0.0236937	1.41086
SGCD	-0.571515	1.01358	-5.90023	0.000142479	0.0237172	1.40257
ARHGAP5	-0.213077	1.02523	-5.88644	0.000145182	0.0239576	1.38468
TRPC1	-0.58349	0.956515	-5.88164	0.000146137	0.0239576	1.37844
AP2S1	0.861018	1.21157	5.87461	0.000147547	0.0240069	1.3693
SUCLA2	-0.260081	0.980281	-5.86791	0.000148904	0.0240468	1.36059
SNX7	-0.506318	0.988381	-5.84679	0.00015327	0.0244615	1.33306
NCKAP1L	0.314352	1.05073	5.84459	0.000153732	0.0244615	1.33019
TCEA3	-0.465986	0.992912	-5.83657	0.000155432	0.0245206	1.31971
LPCAT1	0.537121	1.04453	5.82887	0.000157082	0.0245206	1.30965
GLUL	0.842816	1.19009	5.82174	0.000158627	0.0245206	1.30032
ADAP1	0.362522	0.954115	5.8189	0.000159247	0.0245206	1.2966
DLG5	-0.368847	0.952064	-5.81139	0.000160899	0.0245206	1.28677
TBC1D2	0.700606	1.13471	5.81137	0.000160902	0.0245206	1.28674
TSPAN13	0.993748	1.20782	5.79723	0.000164064	0.0248276	1.26819
FERMT3	0.480151	0.994287	5.77782	0.000168512	0.0253236	1.24267
ESD	-0.210892	0.999088	-5.75143	0.000174767	0.0259798	1.20789
RGN	-0.704102	1.08689	-5.74931	0.00017528	0.0259798	1.20509
MRAP2	-1.08112	0.92511	-5.73642	0.000178434	0.0262674	1.18806
GSTA4	-0.872347	1.20781	-5.73151	0.000179653	0.0262682	1.18156
SEL1L	0.3263	1.0661	5.7174	0.000183202	0.0264688	1.16288
ITGA10	-1.23632	1.07769	-5.71634	0.000183472	0.0264688	1.16147
AGO3	-0.398372	1.02641	-5.70677	0.000185925	0.0266451	1.14878
PODXL	-1.473	1.39646	-5.69254	0.000189642	0.026999	1.12986
TRADD	0.179115	1.02626	5.66843	0.000196118	0.0276172	1.09776
FAT4	-1.56138	1.1927	-5.66624	0.000196716	0.0276172	1.09485
GALNT5	-0.280496	1.03575	-5.65887	0.000198751	0.0276172	1.08501
EVA1C	-0.858049	0.916334	-5.65737	0.000199166	0.0276172	1.08301
FPGS	0.46311	1.01611	5.64903	0.000201499	0.0276172	1.07187
TMEM47	-1.1167	1.13499	-5.64407	0.000202903	0.0276172	1.06523
TPCN1	0.294654	1.02811	5.64317	0.000203156	0.0276172	1.06404
SCAMP2	0.451107	1.03615	5.63953	0.000204193	0.0276172	1.05916
HAVCR2	0.719517	1.20034	5.62403	0.000208672	0.0278107	1.0384
ACSL1	0.765227	1.18241	5.61995	0.000209867	0.0278107	1.03293
MTX3	-0.324012	0.985083	-5.61643	0.000210907	0.0278107	1.0282
ATP6AP1	0.456971	0.990103	5.61353	0.000211764	0.0278107	1.02432
OXCT1	-0.627793	1.0929	-5.61161	0.000212335	0.0278107	1.02174
AAMP	0.32399	1.01418	5.60805	0.000213398	0.0278107	1.01696
TSPYL4	-0.564379	0.973795	-5.59731	0.00021664	0.0278107	1.00252
TARBP2	0.353309	1.03202	5.59671	0.000216823	0.0278107	1.00171
GRN	0.532504	0.924206	5.5955	0.000217191	0.0278107	1.00009
KLHL42	-0.377719	1.00227	-5.57892	0.000222313	0.028136	0.977764
KCTD15	-0.321422	1.03932	-5.57886	0.000222332	0.028136	0.977682
RRP15	-0.368562	0.962877	-5.55201	0.000230905	0.029051	0.941427
ICK	-0.199252	0.988848	-5.54312	0.000233819	0.0291349	0.929402
COL5A2	-0.861036	0.875584	-5.53391	0.000236884	0.0291349	0.916917
SLC16A4	-0.736951	1.00221	-5.53342	0.000237046	0.0291349	0.916259
SIGLEC9	0.84298	1.14251	5.52658	0.00023935	0.0291349	0.906986
EXT1	-0.798761	1.17781	-5.52014	0.000241541	0.0291349	0.898245
KANK2	-0.302994	1.02135	-5.51829	0.000242175	0.0291349	0.895732
SLC37A3	-0.664539	1.01071	-5.51699	0.000242621	0.0291349	0.893967
FOXC2	-0.42716	0.996328	-5.51493	0.000243328	0.0291349	0.891176
RNF135	0.400793	1.05454	5.51389	0.000243688	0.0291349	0.889757
LTBP1	-1.14637	0.957147	-5.50638	0.000246295	0.0292848	0.879549
ZFP90	-0.296406	1.03158	-5.49819	0.000249169	0.0294273	0.868418
TMEM14A	-0.498494	0.970554	-5.49284	0.000251071	0.0294273	0.861123
MEIS2	-0.850417	0.966341	-5.49143	0.000251574	0.0294273	0.859204
CAMSAP2	-0.383223	1.03124	-5.47889	0.000256091	0.0297947	0.842121
PRODH2	0.216377	1.05742	5.46681	0.000260529	0.0301489	0.82563
METRNL	0.793376	1.25193	5.46104	0.000262679	0.030236	0.817739
F2RL1	-0.464513	1.01739	-5.4498	0.000266919	0.0305039	0.802361
NR3C1	-0.290063	1.00555	-5.44742	0.000267825	0.0305039	0.799105
CDK18	0.582876	1.07573	5.42482	0.000276604	0.0309761	0.768122
CSF3R	0.573678	1.09878	5.41885	0.000278974	0.0309761	0.759926
FAM8A1	-0.345524	0.977704	-5.41837	0.000279165	0.0309761	0.759265
ETNK1	0.318666	1.0305	5.41831	0.00027919	0.0309761	0.75918
EML1	-1.1637	1.16861	-5.41198	0.000281729	0.0309761	0.750479
ATP10A	-0.270819	1.01358	-5.41176	0.000281816	0.0309761	0.750183
IGFBP7	-0.567967	1.01957	-5.41133	0.000281991	0.0309761	0.749588
C9orf3	-0.889684	1.05637	-5.39587	0.000288302	0.0313863	0.728312
GATA6	-0.635399	1.0826	-5.3927	0.000289615	0.0313863	0.723944
CXCL2	0.792346	1.19734	5.38316	0.000293605	0.0313863	0.710786
SLC7A8	1.03423	1.30812	5.38145	0.000294327	0.0313863	0.708427
ARL6	-0.340835	1.00154	-5.37658	0.000296388	0.0313863	0.701716
CAPG	0.562197	1.0511	5.37007	0.000299175	0.0313863	0.692713
GTPBP2	0.187564	1.03056	5.36991	0.000299244	0.0313863	0.692492
SUGCT	-0.984666	1.0658	-5.36883	0.000299707	0.0313863	0.691005
NCF4	1.16568	1.27012	5.3626	0.000302402	0.0313863	0.682396
MIR100HG	-1.33339	1.04079	-5.36155	0.00030286	0.0313863	0.68094
WNT2B	-0.390052	1.02326	-5.35683	0.000304924	0.0313863	0.674406
LIFR	-0.654326	1.09884	-5.34792	0.000308855	0.0313863	0.66208
SSPN	-0.627546	1.05861	-5.34333	0.000310903	0.0313863	0.655721
SIGLEC7	0.527667	1.14269	5.34264	0.000311216	0.0313863	0.654755
RGS1	0.496637	1.05561	5.34218	0.000311421	0.0313863	0.65412
RPS6KA1	0.711546	1.13097	5.34054	0.000312155	0.0313863	0.651854
MOB3A	0.233964	1.04198	5.33681	0.000313838	0.0313863	0.64668
ARRB2	1.03793	1.14143	5.33633	0.000314056	0.0313863	0.646012
MAP9	-0.579779	1.12345	-5.33227	0.000315901	0.0313863	0.640375
KCNQ5	-0.544883	1.00286	-5.32837	0.000317683	0.0313863	0.63496
DNM3OS	-1.25915	1.08365	-5.32764	0.000318017	0.0313863	0.633948
LINC00847	1.61323	1.37669	5.32592	0.000318805	0.0313863	0.631567
TMEM133	-0.932065	1.04463	-5.3247	0.000319368	0.0313863	0.62987
GLTSCR2	0.423505	1.06619	5.31857	0.000322206	0.0313863	0.621351
TWIST1	-1.01454	1.115	-5.31799	0.000322479	0.0313863	0.620538
TIGD7	-0.491421	1.02264	-5.31386	0.000324406	0.0313863	0.614801
C1R	-0.876076	1.011	-5.31284	0.000324886	0.0313863	0.613378
ZNF420	-0.390413	0.993509	-5.29378	0.000333961	0.0321196	0.586849
COL6A3	-0.731188	0.938071	-5.28956	0.000336009	0.0321736	0.58096
FAM210B	-0.287862	0.98893	-5.2826	0.000339413	0.0323564	0.571251
HCK	0.855905	1.19626	5.2781	0.000341634	0.0324253	0.564969
PCGF2	-0.442082	1.04813	-5.2553	0.00035313	0.03337	0.53308
RAB23	-0.391537	0.983302	-5.24706	0.000357385	0.0336252	0.521536
ARHGEF10	-0.464208	1.05862	-5.23801	0.000362122	0.0337972	0.508843
SLK	-0.337889	1.0229	-5.23335	0.000364583	0.0337972	0.502313
RBMS3	-0.587366	1.06087	-5.23262	0.00036497	0.0337972	0.501291
CDH11	-1.13033	1.08933	-5.23154	0.000365545	0.0337972	0.499773
ECM2	-1.03556	1.0708	-5.22877	0.000367022	0.0337972	0.495886
TCF4	-0.528087	0.984873	-5.2194	0.000372068	0.0341167	0.482719
PSIP1	-0.247419	1.04043	-5.21186	0.000376186	0.0342464	0.472104
PTPRG	-0.696282	1.14753	-5.20974	0.00037735	0.0342464	0.469126
NUP35	-0.451019	0.960662	-5.20808	0.000378265	0.0342464	0.466789
PCCB	0.280168	1.1054	5.20528	0.000379813	0.0342464	0.46285
PHF3	-0.288632	1.0418	-5.19102	0.00038781	0.0348224	0.44275
COL1A2	-0.872709	0.940269	-5.17883	0.000394789	0.0351313	0.425542
SPOCK1	-0.930534	0.994731	-5.1786	0.00039492	0.0351313	0.425222
RCN1	-0.419038	0.884664	-5.17632	0.000396245	0.0351313	0.42199
TMEM263	-0.440897	0.914803	-5.16941	0.000400275	0.0351313	0.412224
PIK3C3	-0.137958	1.03156	-5.16632	0.000402091	0.0351313	0.407856
UACA	-0.757305	1.16419	-5.1656	0.000402516	0.0351313	0.406834
CNN3	-0.921014	0.897954	-5.16543	0.000402614	0.0351313	0.4066
SLC1A1	-0.353185	0.955896	-5.15466	0.000409022	0.0355471	0.391359
PLS3	-1.0591	1.07532	-5.14602	0.000414247	0.0358573	0.379104
ROCK2	-0.226703	1.01652	-5.13328	0.00042207	0.0363888	0.361042
BAIAP2	0.370118	1.03517	5.12946	0.000424452	0.0364489	0.355608
PPBP	3.30094	2.44938	5.11643	0.000432668	0.0370077	0.33709
ZBTB20	-0.572369	1.10027	-5.11304	0.000434833	0.0370464	0.332271
SERTAD4	-0.754667	1.00643	-5.10717	0.000438611	0.0372217	0.323914
CMTM7	0.316859	1.05198	5.09647	0.000445593	0.0376665	0.308656
NINJ1	0.734124	0.973777	5.09024	0.000449709	0.0376669	0.299772
PLD3	0.856108	0.834203	5.09021	0.000449725	0.0376669	0.299736
LSM8	-0.222484	1.03354	-5.08679	0.000452006	0.0376669	0.294848
TCF7L2	-0.395862	1.00121	-5.08562	0.000452783	0.0376669	0.293189
PIBF1	-0.475789	0.98086	-5.08336	0.000454301	0.0376669	0.289955
LRRC4C	-0.548132	1.05101	-5.08046	0.000456253	0.0376844	0.285811
CFHR2	-0.652108	1.0087	-5.07735	0.000458353	0.0377139	0.281373
GLA	0.670787	0.980477	5.06742	0.000465131	0.0381267	0.267184
TEAD1	-0.427461	1.03654	-5.06216	0.000468767	0.0381941	0.259657
CTSLP8	1.36742	1.31632	5.06113	0.000469483	0.0381941	0.258181
TPM1	-0.638088	0.993368	-5.05216	0.000475762	0.0385599	0.245337
GPAM	-0.493234	1.01929	-5.04873	0.000478188	0.0386119	0.24042
EMC10	0.263641	1.05149	5.0372	0.000486442	0.0387463	0.223873
CD300C	0.596587	1.03921	5.03532	0.000487799	0.0387463	0.221179
FOXL1	-0.279564	0.986272	-5.0331	0.000489408	0.0387463	0.217994
ELK3	-0.249931	1.00913	-5.03156	0.000490528	0.0387463	0.215783
GLT8D2	-0.882169	1.038	-5.02862	0.000492672	0.0387463	0.211566
PARVA	-0.522442	1.07209	-5.02599	0.000494601	0.0387463	0.207785
MIB1	-0.243215	0.982625	-5.02555	0.00049493	0.0387463	0.207142
SORBS2	-0.499924	1.10666	-5.02484	0.000495449	0.0387463	0.206129
ASPN	-1.01565	1.10197	-5.02392	0.000496129	0.0387463	0.204802
STON1	-0.646897	1.04964	-5.02079	0.000498442	0.0387463	0.200304
TEC	0.392213	0.971902	5.0193	0.000499548	0.0387463	0.198159
TMEM30B	-0.557148	1.01884	-5.01328	0.000504041	0.0389538	0.189498
RFC1	-0.188984	0.976793	-5.01008	0.000506443	0.0389538	0.184899
CD300A	0.613868	1.0301	5.00852	0.000507623	0.0389538	0.182647
PDLIM3	-0.393072	1.02959	-5.00574	0.000509728	0.0389771	0.178644
TET3	0.243054	1.05046	4.99896	0.000514901	0.039234	0.168875
FOXC1	-1.12385	1.13105	-4.98468	0.000525974	0.0399371	0.148286
PIH1D1	0.297071	1.03238	4.9787	0.00053069	0.0401178	0.139648
LOC101928378	0.18	0.997761	4.97697	0.000532062	0.0401178	0.137148
SYNM	-0.907162	0.945608	-4.96828	0.000539009	0.0404021	0.124592
TTC27	-0.448128	1.04117	-4.96759	0.000539566	0.0404021	0.123592
SLC3A2	0.44903	0.95409	4.95844	0.000546997	0.0408173	0.110351
AKT3	-0.423532	1.08908	-4.95264	0.000551761	0.0409045	0.101955
MROH1	0.34194	1.08192	4.95242	0.000551947	0.0409045	0.10163
SLC31A1	0.578197	1.03152	4.94501	0.000558098	0.0410203	0.0908984
CDC42BPA	-0.512175	1.08637	-4.94232	0.000560355	0.0410203	0.0869903
MYO9B	0.376606	1.08073	4.94097	0.000561486	0.0410203	0.0850374
LOC399884	0.124373	1.04373	4.93992	0.000562369	0.0410203	0.0835159
C7orf50	0.316344	1.00051	4.93732	0.000564565	0.0410203	0.0797424
PTRF	-0.507217	1.00112	-4.93695	0.000564883	0.0410203	0.079198
PRPF38A	-0.243529	1.05962	-4.92875	0.000571869	0.04136	0.067293
TAP1	0.310322	0.958391	4.92698	0.000573383	0.04136	0.0647329
ZNF365	-0.413919	1.08932	-4.92273	0.000577057	0.0413668	0.0585474
WDR35	-0.369716	0.979213	-4.92245	0.0005773	0.0413668	0.0581381
BCL7B	0.23344	1.00068	4.91774	0.000581391	0.0415224	0.0512993
FURIN	0.293819	1.02137	4.91197	0.000586449	0.0416803	0.0429085
ZNF827	-0.471716	1.05554	-4.90641	0.00059137	0.0416803	0.0348125
ART4	-0.838203	1.08305	-4.90565	0.000592048	0.0416803	0.0337027
CMTM4	-0.348174	1.05633	-4.90556	0.000592129	0.0416803	0.0335713
ASAP2	-0.502061	0.957541	-4.90432	0.000593232	0.0416803	0.0317672
ABHD12	0.618397	1.00776	4.89678	0.000599999	0.0420194	0.020778
ZNF148	-0.264703	1.052	-4.88355	0.000612068	0.0426204	0.0014799
PTGFR	-0.275537	0.997922	-4.88306	0.00061252	0.0426204	0.000765294
SIVA1	0.216598	1.06277	4.87779	0.000617398	0.0428221	-0.00692168
ECH1	0.386327	1.04744	4.8693	0.000625352	0.0432352	-0.0193279
IGHM	1.41527	1.49691	4.85928	0.000634879	0.0437361	-0.0339838
STAT6	0.339075	1.12866	4.85628	0.000637759	0.0437361	-0.038372
C5AR1	0.615249	1.05798	4.85535	0.00063866	0.0437361	-0.039741
STXBP1	-0.517872	0.9133	-4.85217	0.000641733	0.0437486	-0.0443936
AP1B1	0.66167	0.921272	4.84971	0.000644122	0.0437486	-0.0479956
STIP1	0.265282	1.06304	4.84601	0.000647731	0.0437486	-0.0534136
CXCR4	0.463707	0.946626	4.84596	0.000647787	0.0437486	-0.0534966
LOC101928230	-0.363966	0.969829	-4.84382	0.000649884	0.0437486	-0.0566306
GRINA	0.747841	0.982105	4.84271	0.000650973	0.0437486	-0.0582537
TOR2A	0.176654	0.979552	4.83643	0.000657181	0.0439753	-0.0674569
GAA	0.642273	0.94139	4.83516	0.000658448	0.0439753	-0.0693237
SLC38A7	0.222099	1.01272	4.83134	0.000662264	0.0439753	-0.0749273
PPP4C	0.559828	1.03514	4.83113	0.000662475	0.0439753	-0.0752361
STK40	0.300114	1.02387	4.8284	0.000665217	0.0440223	-0.0792426
CRISPLD1	-2.31092	1.64678	-4.80889	0.000685187	0.0452056	-0.107929
RPL23AP32	-0.561733	1.06328	-4.80389	0.000690401	0.0454112	-0.115282
PRELP	-0.834768	0.993715	-4.80033	0.000694141	0.0454322	-0.120523
LEP	1.97946	1.53788	4.79532	0.000699444	0.0454322	-0.127906
ABHD3	0.61766	1.20829	4.79492	0.000699863	0.0454322	-0.128487
HEG1	-0.775267	1.18271	-4.79292	0.000701994	0.0454322	-0.131436
C2orf49	-0.130322	0.994975	-4.79135	0.000703677	0.0454322	-0.133759
AEBP1	-0.930866	0.905577	-4.78965	0.000705491	0.0454322	-0.136257
UTP15	-0.277523	1.04578	-4.78503	0.000710461	0.0454322	-0.143069
VCAM1	-0.774042	0.993819	-4.7847	0.000710818	0.0454322	-0.143556
ERGIC3	0.166382	1.00696	4.78305	0.000712611	0.0454322	-0.146
HDAC3	0.440745	1.03774	4.78041	0.000715476	0.0454322	-0.149894
LURAP1L	-0.911031	0.939229	-4.78006	0.000715854	0.0454322	-0.150406
AF070581	-0.552614	1.08513	-4.77929	0.000716694	0.0454322	-0.151544
ITGAX	0.276276	1.10135	4.77645	0.000719798	0.0454322	-0.155736
DNAJC5	0.357726	0.96859	4.7752	0.000721166	0.0454322	-0.15758
ITPR2	-0.277075	1.16689	-4.77425	0.000722213	0.0454322	-0.158987
LAIR1	0.684358	0.983333	4.77135	0.000725404	0.0455007	-0.163265
CFH	-1.17993	1.21493	-4.7672	0.000730001	0.0456567	-0.169395
MITF	0.264454	1.09375	4.76036	0.000737644	0.0460018	-0.179503
KIF3A	-0.425712	0.969653	-4.75774	0.000740602	0.0460091	-0.183387
ZNF606	-0.188833	0.986842	-4.75011	0.00074926	0.0460091	-0.194668
VEGFC	-0.763466	0.9669	-4.74787	0.000751826	0.0460091	-0.197986
HECW2	-1.03614	1.13332	-4.74476	0.000755406	0.0460091	-0.202599
ZNF320	-0.289879	0.988458	-4.74415	0.000756108	0.0460091	-0.2035
ATP6V0B	0.883279	1.17152	4.74399	0.000756294	0.0460091	-0.203739
SPARC	-0.519002	0.967447	-4.74257	0.00075794	0.0460091	-0.205849
RP11-182L21.5	-0.601748	1.03571	-4.74213	0.000758441	0.0460091	-0.20649
NEXN	-1.08893	1.02004	-4.74074	0.000760059	0.0460091	-0.20856
RECK	-0.232237	1.0185	-4.74014	0.000760751	0.0460091	-0.209443
AVPI1	0.703376	1.11614	4.73883	0.000762272	0.0460091	-0.211381
PEPD	0.951061	1.23609	4.73797	0.000763275	0.0460091	-0.212658
MCM5	0.528132	1.10142	4.73129	0.000771103	0.0463518	-0.222563
LILRB3	0.398512	1.08441	4.71114	0.000795242	0.0474606	-0.252492
SDHAF2	0.616586	1.06824	4.7109	0.00079553	0.0474606	-0.252844
PTPN13	-0.572117	0.990968	-4.71041	0.000796128	0.0474606	-0.253573
PTPRK	-0.636459	1.0444	-4.70608	0.000801422	0.047645	-0.260009
IL6ST	-0.507172	1.12534	-4.70228	0.0008061	0.0477842	-0.265661
NFXL1	-0.367716	1.03812	-4.7006	0.00080818	0.0477842	-0.268164
S100A9	1.26327	1.08874	4.69462	0.00081562	0.0480029	-0.277064
LINC00702	-0.797887	0.995541	-4.69361	0.000816889	0.0480029	-0.278574
AAAS	0.364877	1.01851	4.69116	0.00081996	0.0480029	-0.282219
BICC1	-0.524942	1.0271	-4.68826	0.000823609	0.0480029	-0.286531
LAPTM5	0.415852	1.02729	4.68746	0.00082463	0.0480029	-0.287734
NFIL3	0.906968	1.31678	4.68701	0.000825189	0.0480029	-0.288392
LINC00312	-0.574176	1.13834	-4.68519	0.000827499	0.0480082	-0.291107
YAP1	-0.805251	1.07191	-4.68256	0.000830845	0.0480735	-0.295028
PCOLCE	-0.945448	1.09159	-4.67949	0.000834777	0.0481722	-0.299613
PDE4DIP	0.753435	1.22574	4.67383	0.000842061	0.0482561	-0.308053
UCP2	0.768974	1.16455	4.67168	0.000844849	0.0482561	-0.311264
LIMCH1	-0.797437	1.17209	-4.66934	0.000847887	0.0482561	-0.314751
STEAP1	-1.03969	1.18272	-4.6683	0.00084924	0.0482561	-0.3163
AHCTF1	-0.252759	1.05362	-4.66829	0.000849256	0.0482561	-0.316318
HNRNPA0	-0.238291	1.00297	-4.66802	0.00084961	0.0482561	-0.316723
MAGEE1	-0.436081	0.99394	-4.66051	0.00085948	0.0484831	-0.327945
PHF20	0.169465	1.06119	4.66033	0.00085971	0.0484831	-0.328205
IRS1	-0.417318	1.03194	-4.65987	0.000860329	0.0484831	-0.328904
KIAA1377	-0.718775	1.05741	-4.65261	0.000869986	0.0489	-0.339749
LOXL1-AS1	-0.866086	1.0296	-4.64684	0.000877747	0.0492084	-0.348379
SMAGP	-0.782896	1.17458	-4.64466	0.0008807	0.0492464	-0.351642
MAP4K4	-0.514641	1.02233	-4.64244	0.000883718	0.0492878	-0.354967
CRNDE	-0.921992	1.21368	-4.63798	0.000889811	0.0495	-0.361644
ATG2B	-0.225886	1.03754	-4.6351	0.000893771	0.0495928	-0.365959
COL16A1	-1.03835	1.14364	-4.62852	0.000902893	0.0499708	-0.375827
FERMT2	-0.618096	0.971341	-4.62298	0.000910638	0.0502236	-0.384128
SULT1A2	0.448939	1.11668	4.62194	0.000912102	0.0502236	-0.385689
LOC100506325	-0.640298	1.10826	-4.61768	0.00091812	0.0502928	-0.392081
SETBP1	-1.16677	1.23776	-4.61513	0.000921745	0.0502928	-0.395912
LAMB1	-0.829702	0.947001	-4.61457	0.000922545	0.0502928	-0.396755
PRKAR1B	0.201917	1.01204	4.61294	0.00092486	0.0502928	-0.39919
PRTFDC1	-0.5229	0.982177	-4.6083	0.000931524	0.0502928	-0.406169
DROSHA	-0.361753	1.04561	-4.6067	0.000933822	0.0502928	-0.408565
CD4	0.287057	1.01247	4.60331	0.000938729	0.0502928	-0.41366
OPTN	-0.384279	1.00195	-4.60314	0.000938984	0.0502928	-0.413923
ENDOD1	-0.445676	0.976213	-4.60171	0.000941055	0.0502928	-0.416064
PRDM6	-0.969843	1.17548	-4.60057	0.000942714	0.0502928	-0.417777
AK021804	-1.64488	1.3655	-4.59964	0.000944067	0.0502928	-0.419171
HOXA3	-0.38043	0.950771	-4.59914	0.000944811	0.0502928	-0.419937
TNFAIP6	-0.954247	1.01858	-4.59824	0.000946114	0.0502928	-0.421277
LOC100506603	0.299765	0.93867	4.5982	0.000946183	0.0502928	-0.421348
POGLUT1	-0.260524	0.970633	-4.59321	0.000953514	0.0502928	-0.428851
RAB5C	0.90103	1.18686	4.59167	0.000955786	0.0502928	-0.431165
AOC3	-1.24178	1.05093	-4.59054	0.000957466	0.0502928	-0.432873
RASSF7	0.145565	0.976271	4.59037	0.000957711	0.0502928	-0.433121
PRDM1	0.416997	0.95303	4.58982	0.000958528	0.0502928	-0.43395
SLC12A2	-0.408778	1.06494	-4.58894	0.000959839	0.0502928	-0.435279
RWDD4	-0.281998	1.00221	-4.58679	0.000963031	0.0503381	-0.438507
ATL1	-0.436119	0.996598	-4.58262	0.000969279	0.0504506	-0.444794
ANGEL2	-0.198034	0.991793	-4.57991	0.000973358	0.0504506	-0.448877
FMO2	-2.46576	1.76653	-4.57929	0.000974285	0.0504506	-0.449803
EID1	-0.335691	0.968804	-4.57914	0.000974508	0.0504506	-0.450026
SLCO2B1	0.889715	1.04328	4.57571	0.000979705	0.0505986	-0.455197
PPP2R5E	-0.386935	1.06349	-4.57119	0.000986605	0.0508294	-0.462021
PDGFRA	-0.28397	1.08822	-4.5697	0.000988872	0.0508294	-0.464253
SURF4	0.256576	0.99959	4.56063	0.0010029	0.0511861	-0.477948
SECTM1	0.579697	0.939478	4.55691	0.0010087	0.0511861	-0.483559
FUOM	0.614885	1.13723	4.55547	0.00101096	0.0511861	-0.485735
DHRS9	1.6678	1.41066	4.55465	0.00101224	0.0511861	-0.486967
SFRP2	-1.50384	1.19759	-4.5528	0.00101515	0.0511861	-0.48976
SNAI2	-1.02326	1.00844	-4.55141	0.00101735	0.0511861	-0.49186
ANK3	-0.468716	1.10049	-4.55002	0.00101956	0.0511861	-0.493969
ZNF678	-0.292542	1.06051	-4.54757	0.00102344	0.0511861	-0.497672
PLTP	0.828489	1.0652	4.54746	0.00102362	0.0511861	-0.497841
PDXK	0.226599	1.02864	4.54714	0.00102413	0.0511861	-0.498321
ARMC5	0.437568	1.03909	4.54668	0.00102485	0.0511861	-0.499007
BICD1	-0.47901	1.09549	-4.54632	0.00102543	0.0511861	-0.499553
PNKP	0.491676	1.01963	4.54547	0.00102678	0.0511861	-0.500841
IMPA2	0.770504	1.19079	4.54413	0.00102893	0.0511861	-0.502867
MOSPD3	0.379486	1.00862	4.5418	0.00103267	0.051219	-0.506396
NFIB	-0.729773	1.12429	-4.53788	0.00103897	0.051219	-0.512316
MPDZ	-0.935839	1.08639	-4.5373	0.00103992	0.051219	-0.513201
SAMSN1	0.842279	1.12092	4.53676	0.00104079	0.051219	-0.514016
LOC400043	-0.437999	1.03001	-4.53623	0.00104165	0.051219	-0.514822
TRIAP1	-0.233255	0.983291	-4.53491	0.00104379	0.051219	-0.516816
KIAA1211	-0.598572	1.18433	-4.52883	0.00105372	0.0515892	-0.526025
LRP6	-0.373615	1.03464	-4.52149	0.00106581	0.0520636	-0.537128
GABARAP	0.320813	0.999268	4.51969	0.00106881	0.0520735	-0.539862
SMPD2	0.394286	1.0187	4.51848	0.00107083	0.0520735	-0.541694
KCMF1	-0.156429	1.01157	-4.5157	0.00107548	0.0521827	-0.545915
NREP	-0.44964	1.13658	-4.50709	0.00109001	0.0527694	-0.558971
CLOCK	-0.148799	1.00333	-4.50248	0.00109788	0.0529741	-0.56597
CORO1B	0.740633	1.07727	4.49711	0.00110712	0.0529741	-0.574122
MARC2	-0.660272	1.15243	-4.49563	0.00110967	0.0529741	-0.576362
USP53	-0.326239	1.06624	-4.49536	0.00111014	0.0529741	-0.576776
SAV1	-0.261654	1.03829	-4.49487	0.001111	0.0529741	-0.577527
SENP6	-0.302764	0.972599	-4.49441	0.00111179	0.0529741	-0.578221
DPT	-1.22396	1.19958	-4.49284	0.00111453	0.0529741	-0.580611
PTGES2	0.314765	0.962253	4.48997	0.00111953	0.0529741	-0.584969
DDIT4	0.990262	1.12448	4.48763	0.00112364	0.0529741	-0.588533
CTSB	0.284227	1.00713	4.48732	0.00112418	0.0529741	-0.589001
FOXN3-AS1	0.249632	0.984263	4.48454	0.00112906	0.0529741	-0.59322
ADAMTS3	-0.740127	0.99818	-4.48358	0.00113076	0.0529741	-0.594678
SULT1A1	0.405545	1.06032	4.4808	0.00113568	0.0529741	-0.598906
ATP6V1E1	0.348918	1.06767	4.47932	0.00113832	0.0529741	-0.601165
PPP2R1A	0.481581	1.01831	4.47882	0.00113921	0.0529741	-0.601928
XG	-0.622583	1.07432	-4.47881	0.00113922	0.0529741	-0.601936
IGKC	0.804022	1.23263	4.4776	0.00114138	0.0529741	-0.603779
GOLM1	-0.417098	1.15795	-4.47709	0.0011423	0.0529741	-0.60456
SCCPDH	0.602148	1.14088	4.47665	0.00114307	0.0529741	-0.60522
DUT	-0.374057	0.98166	-4.47658	0.0011432	0.0529741	-0.605329
TMEM219	0.261836	1.0457	4.47422	0.00114744	0.0530568	-0.608929
ATP6V1B2	0.402513	0.980044	4.46985	0.00115531	0.053307	-0.615584
GID4	-0.158593	1.01459	-4.46483	0.00116443	0.0535818	-0.623231
SVIL	-0.444794	1.08527	-4.46374	0.0011664	0.0535818	-0.624883
PTPN14	-0.570355	1.0701	-4.46214	0.00116934	0.0535818	-0.627332
COL8A1	-0.648128	1.15198	-4.46114	0.00117117	0.0535818	-0.628855
PDGFA	-0.790211	1.13117	-4.45649	0.00117973	0.0536669	-0.63594
GRK6	0.428022	1.02548	4.45567	0.00118124	0.0536669	-0.637185
GNAI1	-0.52129	1.01406	-4.45466	0.00118311	0.0536669	-0.638725
MR1	0.315362	1.04459	4.4538	0.00118472	0.0536669	-0.640044
ARHGDIA	0.444762	1.08184	4.45341	0.00118543	0.0536669	-0.640633
ZNF879	-0.340034	0.955201	-4.44891	0.00119382	0.0539338	-0.647496
NPL	0.536302	1.02496	4.4464	0.00119853	0.0540336	-0.651324
GNS	0.357483	1.04862	4.43939	0.00121178	0.0542497	-0.66203
VCL	-0.259228	1.01389	-4.4379	0.00121462	0.0542497	-0.664308
MSRB3	-0.657675	1.11878	-4.43752	0.00121535	0.0542497	-0.66489
KCNE3	0.447417	1.27699	4.43602	0.00121822	0.0542497	-0.667185
PQLC1	0.156502	0.982666	4.43583	0.00121857	0.0542497	-0.667472
AMMECR1L	-0.389741	1.02551	-4.43571	0.00121881	0.0542497	-0.667662
HNRNPU	-0.289117	1.0742	-4.43463	0.00122087	0.0542497	-0.669304
CDC14B	-0.294024	1.07158	-4.43206	0.00122581	0.0543575	-0.673233
GPX1	0.411436	1.03924	4.42928	0.00123117	0.0544837	-0.677482
RRM2B	-0.36253	1.06086	-4.42787	0.00123389	0.0544927	-0.679633
GBAP1	0.566066	1.14407	4.42506	0.00123935	0.0545414	-0.683932
CHSY3	-0.802404	1.26028	-4.42471	0.00124004	0.0545414	-0.684468
BIVM	-0.246767	1.05916	-4.42298	0.00124342	0.0545795	-0.687123
MUC8	0.134477	1.02825	4.41822	0.00125276	0.054878	-0.694407
PIK3R5	0.242085	1.06903	4.41559	0.00125794	0.0549323	-0.698426
HAMP	0.942746	1.15021	4.41502	0.00125908	0.0549323	-0.699302
ZDHHC14	-0.335732	1.05808	-4.41289	0.00126329	0.0550044	-0.702559
PTPRB	-0.594796	1.14175	-4.41162	0.00126581	0.0550044	-0.704497
ATP11A	0.10287	1.03099	4.40828	0.00127249	0.0551633	-0.709619
PPP1CA	0.606966	1.073	4.40724	0.00127457	0.0551633	-0.711208
ZNRF3	-0.482986	1.04689	-4.39834	0.00129255	0.0558299	-0.724849
LGALS9	0.507353	1.03795	4.39706	0.00129515	0.0558309	-0.726808
CASP8	0.166227	1.01856	4.39278	0.00130393	0.0559442	-0.733384
CXCL3	0.965715	1.15752	4.39213	0.00130525	0.0559442	-0.73437
MZB1	2.43196	1.75254	4.39199	0.00130554	0.0559442	-0.734584
AKR1A1	0.356178	1.0455	4.3889	0.00131192	0.0559867	-0.739334
OSBPL6	-0.40214	1.05543	-4.38746	0.00131489	0.0559867	-0.741536
KATNAL1	-0.309201	1.02072	-4.38644	0.00131702	0.0559867	-0.743114
ACE	0.833771	1.26183	4.38577	0.00131841	0.0559867	-0.744135
COL3A1	-1.12046	1.15104	-4.38526	0.00131946	0.0559867	-0.744916
UPF2	-0.54116	1.08507	-4.38102	0.00132833	0.0560204	-0.751433
MGAT1	0.418159	0.864919	4.37833	0.00133397	0.0560204	-0.755561
ATP6V0C	0.501538	0.993151	4.37821	0.00133422	0.0560204	-0.755743
NET1	-0.747684	1.09633	-4.37682	0.00133716	0.0560204	-0.757885
NPR2	-0.328671	0.999504	-4.37668	0.00133745	0.0560204	-0.758102
COPZ1	0.407219	1.05212	4.37642	0.001338	0.0560204	-0.758498
TLN1	0.194595	1.01957	4.37624	0.00133838	0.0560204	-0.758776
PI4K2A	0.494889	1.06636	4.36937	0.00135297	0.0563529	-0.769337
OAZ1	0.318219	1.03061	4.36885	0.00135408	0.0563529	-0.770135
PDCD2	-0.177382	1.02247	-4.36882	0.00135414	0.0563529	-0.770174
NUP98	0.293332	1.06667	4.36466	0.00136306	0.0566154	-0.77657
PRRX1	-0.970612	1.23446	-4.36169	0.00136947	0.0567727	-0.781141
COMMD9	0.78025	1.25817	4.35733	0.00137895	0.0569575	-0.787855
EFS	-0.594254	1.08966	-4.35721	0.00137919	0.0569575	-0.78803
FIBIN	-1.16526	1.17945	-4.35133	0.00139208	0.0572285	-0.797088
HIST1H2BK	1.05888	1.30541	4.34997	0.00139509	0.0572285	-0.799191
LHFP	-1.01992	1.20195	-4.34945	0.00139622	0.0572285	-0.799979
GMIP	0.302381	1.07215	4.34926	0.00139665	0.0572285	-0.800278
PCDHGA4	-1.11657	1.32419	-4.34821	0.00139898	0.0572285	-0.801902
GSS	0.374953	0.975484	4.34115	0.00141469	0.057762	-0.812778
TIPRL	-0.253874	1.01105	-4.33789	0.00142199	0.0578597	-0.817795
C11orf95	-0.389971	0.972841	-4.3377	0.00142243	0.0578597	-0.818093
SUGT1	-0.265965	1.04991	-4.3339	0.001431	0.0580992	-0.823947
MYLK	-0.371737	0.977339	-4.32149	0.00145943	0.0589554	-0.84311
SPIN4	-0.370862	0.948001	-4.32123	0.00146004	0.0589554	-0.843513
UBE2D1	0.415658	1.11656	4.3194	0.00146428	0.0589554	-0.846342
GLG1	-0.286007	1.00536	-4.3193	0.0014645	0.0589554	-0.846484
FOLR1	0.415999	1.16157	4.31748	0.00146873	0.0589554	-0.849293
MS4A6E	1.53371	1.42167	4.31713	0.00146956	0.0589554	-0.849846
TCFL5	-0.337295	0.964341	-4.31644	0.00147116	0.0589554	-0.850906
BIN2	0.547829	0.992059	4.31461	0.00147543	0.0590172	-0.853729
WNT5B	-0.250529	1.0424	-4.31265	0.00148003	0.0590719	-0.85676
ST8SIA1	-0.615714	1.15822	-4.30843	0.00148997	0.0590719	-0.86328
UNC93B1	0.331864	1.08713	4.30793	0.00149117	0.0590719	-0.864064
NEO1	-0.591655	1.13386	-4.30595	0.00149585	0.0590719	-0.867122
CYB561D2	0.230903	1.07102	4.30525	0.00149751	0.0590719	-0.868197
SLC38A10	0.200952	1.03032	4.30429	0.00149981	0.0590719	-0.869694
GLIS3	-0.629904	1.20085	-4.3026	0.00150382	0.0590719	-0.872298
ZFAND1	-0.322552	0.946316	-4.30206	0.00150511	0.0590719	-0.873132
ANP32B	-0.274448	1.03565	-4.30155	0.00150633	0.0590719	-0.873923
MYD88	0.267522	1.03827	4.30036	0.00150918	0.0590719	-0.875762
ARID1B	-0.17733	1.00764	-4.30017	0.00150963	0.0590719	-0.876055
ACSL5	0.383535	1.05098	4.29809	0.00151464	0.0590719	-0.879278
C14orf28	-0.349888	1.01176	-4.29798	0.0015149	0.0590719	-0.879449
C14orf132	-0.440026	1.10537	-4.29793	0.00151501	0.0590719	-0.879522
KCNAB2	0.350958	1.0152	4.29549	0.0015209	0.0591086	-0.883297
BAG6	0.322632	0.965431	4.29528	0.00152142	0.0591086	-0.883631
CHKB-AS1	0.201346	1.05245	4.28623	0.00154346	0.0596832	-0.897642
NEU1	0.791388	1.10086	4.28421	0.00154843	0.0596832	-0.900774
RNF207	-0.139435	1.0288	-4.28232	0.00155309	0.0596832	-0.903707
RSF1	-0.350457	1.05298	-4.2811	0.0015561	0.0596832	-0.905588
FCGRT	0.770629	1.10915	4.27993	0.001559	0.0596832	-0.907401
ZNF787	0.210927	1.04857	4.27967	0.00155964	0.0596832	-0.907802
PPP2R4	0.300286	1.03385	4.27872	0.001562	0.0596832	-0.909278
HAB1	0.170511	1.02494	4.27851	0.00156252	0.0596832	-0.909601
POR	0.712714	0.855435	4.27837	0.00156287	0.0596832	-0.909823
SCAI	-0.217769	1.04288	-4.278	0.00156379	0.0596832	-0.910393
STXBP5	-0.434136	1.02452	-4.27538	0.00157034	0.0598278	-0.914467
SRSF8	-0.194904	0.997413	-4.27278	0.00157684	0.0598818	-0.918491
CDKL1	-0.160536	1.05272	-4.2726	0.00157729	0.0598818	-0.918771
TXNDC11	0.492177	1.02802	4.26996	0.00158393	0.0600286	-0.922863
SLC43A2	0.580328	1.02956	4.26599	0.001594	0.0602307	-0.929034
NRBP1	0.610547	1.0033	4.26566	0.00159483	0.0602307	-0.929545
GAS7	0.522018	1.15733	4.26446	0.00159787	0.0602404	-0.931402
SEMA5A	-0.875674	1.11322	-4.26336	0.00160068	0.0602412	-0.933111
LMO7	-0.396547	1.06474	-4.26172	0.00160486	0.0602842	-0.935655
TESK1	0.468173	0.92658	4.26073	0.00160739	0.0602842	-0.937189
PPP3CB	-0.249557	1.01007	-4.25952	0.0016105	0.0602961	-0.939068
PATL1	0.199165	1.01015	4.25389	0.00162503	0.060735	-0.94782
GULP1	-0.500601	1.02019	-4.24975	0.00163579	0.0609287	-0.954255
HLA-DMA	0.914714	1.17946	4.24973	0.00163584	0.0609287	-0.954283
METRN	0.202734	1.03033	4.24488	0.00164853	0.0611895	-0.961815
SNX1	0.277666	1.0646	4.24437	0.00164988	0.0611895	-0.962612
MTR	-0.301746	1.043	-4.24283	0.00165395	0.0611895	-0.965013
KPNA5	-0.295205	1.05942	-4.24129	0.001658	0.0611895	-0.967396
HSD17B14	0.465094	0.89274	4.24091	0.00165901	0.0611895	-0.967991
JAM3	-0.334916	1.02755	-4.24061	0.00165981	0.0611895	-0.968457
LINC00963	0.381082	1.04497	4.23552	0.00167335	0.06148	-0.976376
SEC61A1	0.46433	0.934709	4.23552	0.00167337	0.06148	-0.976386
PTHLH	-0.672885	1.13006	-4.23179	0.00168336	0.0617421	-0.982185
CD52	1.54793	1.52437	4.22897	0.00169095	0.0618181	-0.98657
CCND1	-0.674468	1.10877	-4.22813	0.00169322	0.0618181	-0.987881
F2R	-0.636271	1.06595	-4.22784	0.00169402	0.0618181	-0.988341
RPN2	0.454315	1.08671	4.22499	0.00170173	0.0618181	-0.992767
EAF2	0.188557	1.04132	4.22362	0.00170549	0.0618181	-0.994913
CTD-2619J13.17	-0.426189	1.09351	-4.22038	0.00171435	0.0618181	-0.999963
PDLIM5	-0.312295	1.06776	-4.22023	0.00171473	0.0618181	-1.00018
CEP250	0.202376	1.06589	4.22013	0.00171503	0.0618181	-1.00035
ZSCAN2	-0.160701	1.01493	-4.21998	0.00171544	0.0618181	-1.00058
PKIG	-0.691641	1.06559	-4.2195	0.00171676	0.0618181	-1.00133
UGDH	-0.319145	0.920581	-4.21946	0.00171685	0.0618181	-1.00139
GPI	0.478802	1.06444	4.21709	0.00172338	0.06195	-1.00508
C6orf1	0.313812	1.01465	4.21493	0.00172935	0.0620616	-1.00846
AMMECR1	-0.260447	1.042	-4.21282	0.00173519	0.0621682	-1.01174
RAB11FIP2	-0.316223	1.02984	-4.21058	0.00174143	0.0621956	-1.01524
FGF1	-0.25536	1.02126	-4.21048	0.00174171	0.0621956	-1.01539
CX3CR1	-0.816636	1.14442	-4.20832	0.00174773	0.062308	-1.01876
LOC100288911	-0.519554	1.07081	-4.20086	0.00176872	0.0628855	-1.03039
ATAD2	-0.296326	1.00297	-4.20033	0.00177024	0.0628855	-1.03123
DRAM2	0.453209	1.07548	4.19948	0.00177265	0.0628855	-1.03256
MFSD5	0.297708	0.941809	4.1969	0.00177997	0.0629979	-1.03657
NPC1	0.330066	1.0521	4.19632	0.00178164	0.0629979	-1.03749
TCEAL4	-0.223977	0.981733	-4.19288	0.00179148	0.0632425	-1.04286
TMEM150A	0.270895	0.993469	4.19084	0.00179736	0.0633468	-1.04605
CIB1	0.564039	1.06624	4.18612	0.00181101	0.0637239	-1.05342
RFTN2	-0.459777	1.15418	-4.18433	0.00181621	0.0638033	-1.05622
RUNX1T1	-0.64857	1.15725	-4.18074	0.0018267	0.0640677	-1.06183
TMEM180	0.540765	0.929409	4.17767	0.00183573	0.0642804	-1.06664
TMEM237	-0.384968	1.04496	-4.17613	0.00184025	0.0643346	-1.06904
DIAPH2	-0.20185	1.06301	-4.17255	0.00185086	0.0645254	-1.07464
PARP4	0.317959	1.11922	4.17228	0.00185168	0.0645254	-1.07507
MGLL	0.61852	1.00887	4.17076	0.00185621	0.0645792	-1.07745
CTSD	0.661761	0.805234	4.1668	0.00186805	0.0648317	-1.08365
FCER1G	0.870902	1.21706	4.16534	0.00187243	0.0648317	-1.08593
CDH13	-0.679884	0.993554	-4.16533	0.00187245	0.0648317	-1.08594
PRKG1	-0.56139	1.08135	-4.16171	0.00188338	0.065106	-1.09161
COMT	0.483414	1.13913	4.15979	0.00188918	0.0652023	-1.09461
ARHGDIB	0.394904	1.1036	4.15848	0.00189316	0.0652356	-1.09666
POSTN	-1.09988	1.25272	-4.15438	0.00190569	0.0655629	-1.10309
L3HYPDH	-0.451337	0.988684	-4.1521	0.0019127	0.0656545	-1.10667
AATK	0.382305	0.974372	4.15153	0.00191446	0.0656545	-1.10757
NAPA	0.736421	1.07448	4.15055	0.00191745	0.0656545	-1.10909
UBAC1	0.297027	1.04175	4.14676	0.0019292	0.0659523	-1.11504
MID1	-0.720613	1.19884	-4.14542	0.00193336	0.0659903	-1.11714
SNED1	-0.339523	1.00839	-4.14277	0.0019416	0.0661674	-1.12129
LY86	0.559098	0.9505	4.14142	0.00194583	0.0662071	-1.12341
BGN	-0.65789	0.996692	-4.13901	0.00195338	0.0663005	-1.12719
HLA-G	0.434427	1.02745	4.1386	0.0019547	0.0663005	-1.12784
TANGO2	0.530513	1.03744	4.13673	0.00196058	0.0663958	-1.13077
CREG1	0.407949	1.0599	4.13459	0.00196734	0.0664539	-1.13413
VAPB	-0.620789	1.24652	-4.13425	0.00196843	0.0664539	-1.13467
UROD	0.21893	0.999165	4.13196	0.00197571	0.0664656	-1.13827
FAM20C	0.23778	1.02857	4.13049	0.00198037	0.0664656	-1.14056
OLFML1	-1.32901	1.08184	-4.13044	0.00198054	0.0664656	-1.14065
UCP3	0.168946	1.025	4.13028	0.00198107	0.0664656	-1.14091
LARP1	0.313031	1.09005	4.12584	0.00199527	0.0668384	-1.14787
SYNJ2	-0.343819	1.1233	-4.12398	0.00200127	0.0669358	-1.1508
MAP7D3	-0.193698	1.04716	-4.12187	0.00200808	0.0670601	-1.15411
LOC101928031	0.172102	1.07436	4.1206	0.00201221	0.0670944	-1.15611
SORBS1	-0.405534	1.03068	-4.11853	0.00201892	0.0672146	-1.15936
KIAA1143	-0.221699	1.0197	-4.11546	0.00202895	0.067416	-1.16419
ABCC10	0.327793	1.01993	4.11425	0.00203292	0.067416	-1.16609
LZTFL1	-0.169182	1.02052	-4.11382	0.00203432	0.067416	-1.16676
ZMYND15	0.427779	0.935092	4.11178	0.00204103	0.0674582	-1.16997
MEGF6	-0.570049	1.13847	-4.11145	0.00204213	0.0674582	-1.1705
GZMB	0.935748	1.00339	4.10883	0.00205078	0.0674582	-1.17462
PARP15	0.637557	1.14592	4.10811	0.00205314	0.0674582	-1.17574
THY1	-0.571729	1.03711	-4.10795	0.00205369	0.0674582	-1.176
BEND6	-0.491869	1.02109	-4.10776	0.00205429	0.0674582	-1.17629
LPCAT3	0.687929	1.02268	4.10144	0.00207537	0.0680469	-1.18624
PILRA	0.866729	1.16106	4.09857	0.00208503	0.0681234	-1.19076
KLHL36	0.251268	1.02939	4.09737	0.00208906	0.0681234	-1.19265
SGPL1	0.459473	1.05477	4.09643	0.00209223	0.0681234	-1.19412
CTSA	0.618505	0.911624	4.09552	0.00209532	0.0681234	-1.19556
SELK	0.194147	1.01843	4.09516	0.00209654	0.0681234	-1.19613
SLC25A39	0.320236	0.955747	4.09437	0.0020992	0.0681234	-1.19737
MEA1	0.299429	1.01231	4.09421	0.00209974	0.0681234	-1.19762
KCTD5	0.180218	1.02492	4.09048	0.00211243	0.0682512	-1.20349
ZNF677	-0.394595	1.07373	-4.08947	0.00211589	0.0682512	-1.20508
CEP162	-0.394842	1.00066	-4.08805	0.00212075	0.0682512	-1.20732
ALMS1	-0.262211	0.961038	-4.08695	0.00212455	0.0682512	-1.20907
RP11-999E24.3	-0.668472	1.07345	-4.08673	0.00212528	0.0682512	-1.2094
KIAA1429	-0.208877	0.996267	-4.08592	0.00212807	0.0682512	-1.21068
NUCB1	0.740706	1.18393	4.08588	0.0021282	0.0682512	-1.21074
TRAPPC2	-0.148131	0.998312	-4.08502	0.00213117	0.0682512	-1.2121
FXR1	-0.323256	1.09393	-4.08475	0.00213211	0.0682512	-1.21253
PLBD2	0.480608	1.10859	4.08346	0.00213654	0.0682512	-1.21456
HLA-B	0.396488	1.01577	4.08293	0.00213837	0.0682512	-1.21539
CXorf24	-0.46878	1.03108	-4.07999	0.00214858	0.068476	-1.22003
CSK	0.349418	1.09843	4.07718	0.00215836	0.0686823	-1.22446
CHFR	0.268802	1.02639	4.07561	0.00216384	0.0686823	-1.22693
ILDR1	0.106136	1.04844	4.07541	0.00216457	0.0686823	-1.22726
FAM46A	-0.273521	1.02142	-4.07176	0.00217738	0.0688894	-1.23301
DPAGT1	0.492531	1.12244	4.07174	0.00217747	0.0688894	-1.23305
PPFIBP1	-0.705725	1.09531	-4.06991	0.00218391	0.0689227	-1.23593
KLF12	-0.2009	1.04539	-4.06939	0.00218575	0.0689227	-1.23675
LCP2	0.213778	1.09472	4.06746	0.00219259	0.0689227	-1.2398
TMEM8A	0.346616	1.03613	4.06724	0.00219336	0.0689227	-1.24014
NOX4	-1.21091	1.38841	-4.06694	0.00219444	0.0689227	-1.24062
C1S	-0.342275	1.05305	-4.06068	0.00221679	0.0695238	-1.2505
CD200	-0.661143	1.06648	-4.05959	0.0022207	0.0695454	-1.25222
BIN1	0.271279	0.987481	4.05823	0.0022256	0.0695981	-1.25437
ACAA1	0.262628	1.02986	4.05456	0.00223887	0.0698046	-1.26017
LOC100132319	0.261503	1.09847	4.05366	0.00224214	0.0698046	-1.26159
ELL3	-0.586753	1.0083	-4.05257	0.00224613	0.0698046	-1.26332
IGH	0.200979	1.03191	4.05196	0.00224833	0.0698046	-1.26428
TIGD4	0.112595	1.04082	4.05189	0.0022486	0.0698046	-1.26439
PPP3CA	-0.231862	1.03351	-4.05108	0.00225155	0.0698046	-1.26567
ADM	0.836052	1.12665	4.04839	0.00226141	0.0700097	-1.26993
FAM92A1	-0.236595	1.03252	-4.04646	0.00226848	0.0701284	-1.27297
MIEN1	0.397086	1.0265	4.04387	0.00227803	0.0703231	-1.27707
PVRL3	-0.490169	1.01836	-4.03377	0.00231569	0.0713194	-1.29305
MINOS1	-0.28224	1.08872	-4.03345	0.00231689	0.0713194	-1.29356
ABHD16A	0.32276	1.01041	4.03072	0.00232717	0.0715341	-1.29787
NADK	0.25577	0.995757	4.02942	0.0023321	0.0715464	-1.29994
ASNA1	0.587218	0.934912	4.02887	0.00233419	0.0715464	-1.30081
OGFR	0.33217	1.01104	4.02566	0.00234637	0.0717265	-1.30588
FAM114A1	-0.926599	1.27122	-4.02479	0.00234968	0.0717265	-1.30726
EMP3	0.613175	0.994087	4.02446	0.00235096	0.0717265	-1.30779
BCAP31	0.413033	0.992445	4.02384	0.00235332	0.0717265	-1.30877
FGD3	0.233087	0.935624	4.02126	0.00236322	0.0719269	-1.31286
MXD1	0.563921	1.18689	4.02015	0.00236749	0.0719556	-1.31462
UBQLN2	-0.189656	1.00539	-4.01444	0.00238956	0.0725024	-1.32366
TLR1	0.609583	1.146	4.01367	0.00239254	0.0725024	-1.32488
C1QA	0.898163	0.956395	4.01211	0.0023986	0.0725024	-1.32735
MYH10	-1.26841	1.07703	-4.01124	0.00240203	0.0725024	-1.32874
MLX	0.37679	1.08338	4.01118	0.00240223	0.0725024	-1.32882
IL10RB	0.466858	1.03955	4.01013	0.00240635	0.0725256	-1.33049
AMOTL2	-1.12362	1.1417	-4.00767	0.00241599	0.0726952	-1.33439
EIF4EBP1	0.915974	1.27015	4.00699	0.00241869	0.0726952	-1.33548
TTC33	-0.175758	0.994645	-4.00318	0.00243371	0.073045	-1.34151
NUDCD1	-0.381685	1.04592	-3.99619	0.00246158	0.0737792	-1.35261
GK3P	0.722352	1.12244	3.99509	0.00246598	0.073809	-1.35436
EXOSC4	0.181312	1.05042	3.99381	0.00247113	0.0738609	-1.35639
RPP40	-0.430049	0.965388	-3.99071	0.00248361	0.0741292	-1.3613
TUBD1	-0.196795	1.013	-3.98989	0.00248696	0.0741292	-1.36261
MRGPRF	-0.758913	1.19917	-3.98444	0.00250915	0.0746876	-1.37127
RP11-127B20.2	-0.482987	1.04564	-3.9814	0.00252159	0.074955	-1.3761
NOP10	0.822543	1.20687	3.97871	0.00253268	0.0751812	-1.38037
GPR161	-0.260401	1.08398	-3.97773	0.00253672	0.0751982	-1.38193
POLR2E	0.530422	1.01766	3.97539	0.00254644	0.075383	-1.38566
LYPLA2	0.388578	0.945828	3.97194	0.0025608	0.0757046	-1.39114
SEMA4A	0.752642	1.20915	3.9685	0.00257518	0.0760259	-1.3966
PLB1	0.178048	1.03383	3.96691	0.00258189	0.0761201	-1.39913
COL15A1	-0.692763	0.949365	-3.9645	0.00259205	0.0761758	-1.40296
CAND2	-0.395513	1.05019	-3.96439	0.00259251	0.0761758	-1.40314
FAM153A	0.0652741	1.02152	3.96396	0.00259434	0.0761758	-1.40382
B4GALT1	0.196908	1.03685	3.96304	0.00259824	0.0761782	-1.40529
PI4KA	0.337618	0.96836	3.96228	0.00260147	0.0761782	-1.4065
OMD	-2.04311	1.62396	-3.96024	0.00261015	0.0762632	-1.40975
CYP27A1	0.791036	1.00524	3.95823	0.00261874	0.0762632	-1.41295
ANO1	-1.06205	1.31023	-3.95794	0.00261999	0.0762632	-1.41341
RUNDC3B	-0.958026	1.26397	-3.95679	0.00262489	0.0762632	-1.41524
SLIT2	-0.785631	1.00734	-3.95618	0.00262751	0.0762632	-1.41621
ZNF385A	0.607551	1.00874	3.95574	0.00262939	0.0762632	-1.4169
RAD51C	-0.161452	0.977779	-3.95537	0.00263098	0.0762632	-1.4175
EHBP1	-0.601491	1.10771	-3.95411	0.00263643	0.0762632	-1.41951
RHBDD2	0.239192	0.987364	3.95355	0.00263882	0.0762632	-1.4204
FBXO32	-0.773947	1.27622	-3.95337	0.00263961	0.0762632	-1.42069
TBC1D9B	0.353249	1.05413	3.94599	0.00267164	0.0768226	-1.43244
ACOT13	0.971735	1.26398	3.9457	0.00267288	0.0768226	-1.4329
NAGPA	0.402481	1.03773	3.94521	0.00267504	0.0768226	-1.43368
HCLS1	0.424494	0.89919	3.94484	0.00267664	0.0768226	-1.43427
HABP4	-0.299292	1.04206	-3.94482	0.00267672	0.0768226	-1.4343
MAPK6	0.152293	0.983566	3.9417	0.00269044	0.0769299	-1.43928
ITGAV	-0.463303	1.09075	-3.94158	0.00269096	0.0769299	-1.43947
MMP2	-0.250187	1.05697	-3.94154	0.00269112	0.0769299	-1.43953
CYB5R4	0.382756	1.07823	3.93825	0.00270564	0.0771775	-1.44477
CA5B	-0.316249	1.02533	-3.93796	0.00270692	0.0771775	-1.44523
RIPK3	0.436424	1.05129	3.93698	0.00271127	0.0771998	-1.4468
KIRREL	-0.467849	1.07844	-3.93516	0.00271934	0.0773006	-1.4497
PRR16	-0.725677	1.21984	-3.93441	0.00272271	0.0773006	-1.4509
SUPT6H	0.238035	1.02294	3.93299	0.00272904	0.0773006	-1.45317
MYLIP	-0.332821	1.01941	-3.93279	0.00272991	0.0773006	-1.45348
LSM14A	-0.208305	1.03592	-3.93218	0.00273267	0.0773006	-1.45446
SLC35F6	0.448333	1.07615	3.93131	0.00273652	0.0773085	-1.45584
MTMR14	0.320239	1.13327	3.9289	0.00274734	0.0775129	-1.45968
BCKDK	0.456831	0.983542	3.92795	0.00275163	0.0775329	-1.4612
B4GALT2	-0.309376	1.06334	-3.92483	0.00276573	0.0778277	-1.46619
TNFAIP8L3	-0.767821	1.32195	-3.92404	0.00276928	0.0778277	-1.46744
ZC3H6	-0.170587	1.00111	-3.92072	0.00278437	0.0781495	-1.47273
FABP4	1.9424	1.4806	3.91994	0.00278796	0.0781495	-1.47399
NKG7	0.701628	0.945946	3.91899	0.00279227	0.0781692	-1.4755
EIF3M	-0.307282	1.054	-3.91778	0.00279783	0.0782236	-1.47744
ELP2	-0.194058	1.01457	-3.91696	0.00280161	0.0782282	-1.47875
TRIM59	-0.612226	0.981806	-3.91573	0.00280724	0.0782844	-1.48071
ZFYVE26	0.448626	1.00439	3.91405	0.00281497	0.0783989	-1.48339
PRORSD1P	-0.643789	1.02836	-3.91172	0.00282574	0.0785977	-1.48711
YKT6	0.386473	1.04808	3.90918	0.00283752	0.0788241	-1.49117
AASS	-0.565078	1.10238	-3.906	0.00285234	0.0790811	-1.49625
C8orf88	-0.34217	1.09144	-3.90356	0.00286381	0.0790811	-1.50016
CD72	1.39842	1.20167	3.90279	0.00286743	0.0790811	-1.50139
LINC00938	-0.30549	1.07469	-3.90262	0.00286823	0.0790811	-1.50166
OTUD5	0.226216	1.0217	3.9026	0.00286832	0.0790811	-1.50169
COX7A1	-0.724914	1.03593	-3.90252	0.0028687	0.0790811	-1.50182
FHOD3	-1.11856	1.32928	-3.90156	0.00287322	0.0791049	-1.50335
NUP88	-0.224833	1.03997	-3.90019	0.00287967	0.0791818	-1.50554
AHCY	0.585022	1.02062	3.8994	0.00288341	0.0791841	-1.50681
CCM2	0.382256	0.991352	3.8979	0.00289048	0.0792323	-1.50919
LIMA1	-0.489708	1.04419	-3.89746	0.00289259	0.0792323	-1.5099
PARVG	0.448122	1.13181	3.89454	0.00290649	0.0792323	-1.51458
SRPK3	0.128462	1.05264	3.89433	0.0029075	0.0792323	-1.51492
HRH1	-0.462142	1.04762	-3.89396	0.00290925	0.0792323	-1.5155
THSD4	-0.248629	1.02267	-3.89125	0.00292219	0.0792323	-1.51983
LOC102723809	0.251179	1.04763	3.89116	0.00292266	0.0792323	-1.51998
SLC25A12	-0.383947	1.01412	-3.8908	0.00292439	0.0792323	-1.52056
RP1-149A16.17	0.14603	1.05336	3.89067	0.00292498	0.0792323	-1.52076
TLDC1	-0.244197	1.06909	-3.89064	0.00292514	0.0792323	-1.52081
DUSP3	0.47979	1.09925	3.89018	0.00292737	0.0792323	-1.52155
FTSJ3	-0.3291	1.00134	-3.88958	0.00293024	0.0792323	-1.52251
FBXL17	-0.210675	1.0604	-3.88899	0.00293306	0.0792323	-1.52344
GPR124	-0.650366	0.999662	-3.88753	0.00294009	0.0792323	-1.52578
LMTK2	-0.107358	0.991827	-3.88753	0.00294009	0.0792323	-1.52578
TPST1	-0.402672	1.05603	-3.88543	0.00295027	0.0794077	-1.52915
NIPAL3	-0.174038	1.01262	-3.87964	0.00297844	0.0797794	-1.53841
SLC35B1	0.355723	1.01029	3.87899	0.00298164	0.0797794	-1.53946
CDK2AP2	0.451931	1.0305	3.8774	0.00298945	0.0797794	-1.54201
JOSD1	0.303152	1.05923	3.87723	0.00299027	0.0797794	-1.54228
SPATA18	-0.50388	1.05346	-3.87691	0.00299182	0.0797794	-1.54278
SMIM14	-0.30522	1.04602	-3.87664	0.00299317	0.0797794	-1.54322
MTERF2	-0.348405	1.03521	-3.87574	0.00299759	0.0797794	-1.54466
SLC28A1	0.152895	1.02931	3.87527	0.00299989	0.0797794	-1.54541
DUS1L	0.367597	0.930616	3.87424	0.00300499	0.0797794	-1.54706
GDE1	0.436869	1.12366	3.87416	0.00300538	0.0797794	-1.54719
RNF180	-0.607881	1.25332	-3.8737	0.00300768	0.0797794	-1.54793
RIC8B	-0.188649	0.997846	-3.87357	0.00300832	0.0797794	-1.54814
DLX1	-0.452682	1.11274	-3.86998	0.00302612	0.0799123	-1.55389
PAWR	-0.522662	1.11537	-3.86997	0.00302618	0.0799123	-1.55391
ISOC1	0.246493	1.0196	3.86988	0.00302659	0.0799123	-1.55404
KLF9	-0.371526	1.08036	-3.86896	0.00303116	0.0799123	-1.55551
SLC27A1	0.49697	0.934625	3.86808	0.00303557	0.0799123	-1.55693
DHX57	-0.21702	1.0552	-3.86801	0.00303594	0.0799123	-1.55705
GATA6-AS1	-0.25627	1.05075	-3.8671	0.00304047	0.0799123	-1.5585
IL10RA	0.748764	1.13282	3.86662	0.00304287	0.0799123	-1.55927
ANKRD37	0.21357	1.04296	3.85936	0.00307944	0.0807203	-1.57091
C18orf8	0.19585	1.06708	3.85903	0.0030811	0.0807203	-1.57144
DDX20	-0.25914	0.975536	-3.85696	0.00309157	0.08076	-1.57475
MBOAT1	0.367413	0.985377	3.8559	0.00309698	0.08076	-1.57645
PARD3	-0.304961	1.0411	-3.85546	0.00309923	0.08076	-1.57716
ZNF423	-0.727058	1.1447	-3.85542	0.00309944	0.08076	-1.57722
CCDC159	0.562741	1.09569	3.85506	0.00310127	0.08076	-1.5778
H2AFX	0.153404	1.07262	3.85344	0.00310956	0.0808785	-1.5804
PFKFB3	0.501123	1.05757	3.85038	0.00312524	0.0811888	-1.5853
CD180	1.04233	1.14571	3.84649	0.00314535	0.0816133	-1.59156
AF520793	-0.373331	1.05531	-3.84542	0.00315087	0.0816585	-1.59326
COL9A3	0.517339	1.15679	3.84319	0.00316248	0.0818612	-1.59685
HACE1	-0.451764	0.960239	-3.84061	0.00317592	0.082111	-1.60098
DDX41	0.292859	0.94263	3.83648	0.00319761	0.08249	-1.60762
NUDT22	0.258491	1.01724	3.83607	0.0031998	0.08249	-1.60828
NFYB	-0.335562	1.02576	-3.83565	0.00320202	0.08249	-1.60896
SLC43A3	0.326862	0.979394	3.83423	0.00320951	0.0825849	-1.61124
EIF5A2	-0.365374	1.01947	-3.8326	0.00321815	0.0827088	-1.61386
GJA1	-0.683212	0.928495	-3.8296	0.00323407	0.0827923	-1.61866
SOBP	-0.190241	1.02706	-3.82957	0.00323427	0.0827923	-1.61872
PHC1	-0.41943	1.03322	-3.82956	0.00323432	0.0827923	-1.61874
MTCH1	0.215899	1.03781	3.82911	0.00323671	0.0827923	-1.61946
LOC100506585	0.725178	1.07222	3.82714	0.00324723	0.0829636	-1.62262
LOC101927204	-0.435541	1.02687	-3.82351	0.00326675	0.0833637	-1.62846
ARHGAP25	0.270878	1.01579	3.82138	0.00327822	0.083438	-1.63188
PCSK5	-0.693869	1.1738	-3.82102	0.00328017	0.083438	-1.63246
BPTF	-0.272774	1.09584	-3.82082	0.00328123	0.083438	-1.63277
LBX2-AS1	0.344556	1.06265	3.81766	0.00329841	0.0837764	-1.63786
PPP1R13L	-0.723602	1.00636	-3.81572	0.00330899	0.0838042	-1.64098
HM13	0.248379	1.07412	3.81501	0.00331287	0.0838042	-1.64212
ZNF717	-0.110882	1.0328	-3.81463	0.00331492	0.0838042	-1.64273
TYROBP	0.553191	1.1027	3.81462	0.00331499	0.0838042	-1.64275
TPD52L2	0.439637	0.895521	3.81364	0.00332034	0.0838414	-1.64432
TMEM147	0.606823	1.07923	3.81198	0.00332948	0.0838826	-1.647
CPTP	0.336981	0.940947	3.81193	0.00332972	0.0838826	-1.64707
PTK2	-0.331881	1.06225	-3.80911	0.00334528	0.0841767	-1.65161
AJUBA	-0.525053	1.10879	-3.80744	0.00335453	0.0843113	-1.6543
PEAR1	-0.799581	1.14747	-3.79989	0.0033966	0.0850437	-1.66645
PGM5	-0.250428	1.07681	-3.79923	0.00340033	0.0850437	-1.66752
TJP2	-0.298283	1.03444	-3.79845	0.00340468	0.0850437	-1.66876
KIAA1549L	-0.266323	1.09382	-3.79765	0.0034092	0.0850437	-1.67005
RP2	0.454165	1.16974	3.79759	0.00340952	0.0850437	-1.67015
PRKCD	0.408107	0.897577	3.79605	0.00341824	0.0850437	-1.67263
PPM1M	0.583824	1.14633	3.79598	0.00341861	0.0850437	-1.67274
IDH2	0.393352	1.12143	3.79584	0.00341941	0.0850437	-1.67297
PRKD1	-0.546994	1.11192	-3.79545	0.0034216	0.0850437	-1.67359
RIN1	0.219102	0.986159	3.79453	0.00342681	0.0850437	-1.67507
GNAQ	-0.188125	1.06372	-3.79452	0.0034269	0.0850437	-1.6751
KCNMB1	-0.237871	1.00839	-3.7912	0.00344575	0.0854136	-1.68045
IL4I1	0.590809	0.907644	3.78865	0.00346027	0.0855983	-1.68454
FMOD	-0.932564	1.04036	-3.78747	0.00346704	0.0855983	-1.68645
GNAI2	0.396132	1.03944	3.78725	0.0034683	0.0855983	-1.6868
SLC12A1	0.12958	1.02642	3.78687	0.00347051	0.0855983	-1.68742
RGS19	0.454215	1.14272	3.78629	0.00347381	0.0855983	-1.68835
GAP43	-0.621994	1.16619	-3.78575	0.00347694	0.0855983	-1.68923
GHDC	0.396479	0.939853	3.78444	0.00348447	0.0856081	-1.69133
NOVA2	0.0796481	1.0252	3.7843	0.00348525	0.0856081	-1.69155
TRIM2	-0.32955	1.06686	-3.7827	0.00349449	0.0856841	-1.69413
ST6GALNAC4	0.188134	1.02812	3.78045	0.00350753	0.0856841	-1.69776
TRIM37	-0.236253	1.01008	-3.77975	0.0035116	0.0856841	-1.69889
DPF1	0.0981393	1.01617	3.77921	0.00351473	0.0856841	-1.69976
AKR1B1	0.447092	0.845895	3.77909	0.00351544	0.0856841	-1.69996
FNDC1	-2.1295	1.44764	-3.77903	0.00351577	0.0856841	-1.70005
PPP1R15A	0.785693	1.1899	3.77898	0.00351606	0.0856841	-1.70013
ADRBK1	0.122764	1.0365	3.77797	0.00352197	0.0857188	-1.70176
HMOX1	1.38008	1.11389	3.77738	0.00352541	0.0857188	-1.70271
PLA2R1	-0.40691	1.05435	-3.77635	0.00353142	0.0857688	-1.70438
CAAP1	-0.198322	0.995478	-3.77482	0.00354036	0.0857933	-1.70684
SLC35A1	-0.200611	0.993092	-3.77482	0.00354036	0.0857933	-1.70684
PHC2	0.166218	1.01483	3.77288	0.00355177	0.0859735	-1.70997
BAI3	-0.731008	1.37885	-3.77173	0.00355852	0.0860406	-1.71182
APBB2	-0.379708	1.095	-3.77095	0.00356313	0.086056	-1.71308
RBFA	-0.263663	1.06426	-3.76858	0.00357714	0.0862981	-1.71691
IL16	0.278004	1.02438	3.76685	0.0035874	0.0864492	-1.7197
RAPH1	-0.360628	0.961771	-3.76608	0.00359194	0.0864622	-1.72093
GXYLT2	-1.28793	1.28051	-3.76528	0.0035967	0.0864806	-1.72222
MAPKAPK3	0.462945	1.11659	3.76148	0.00361945	0.0867888	-1.72836
TBC1D8B	-0.319508	1.01768	-3.76115	0.00362143	0.0867888	-1.7289
TREM2	1.48602	1.56563	3.76113	0.00362155	0.0867888	-1.72893
DBP	0.388669	1.04918	3.76011	0.00362766	0.0868392	-1.73057
TRIM14	0.309292	1.05017	3.75828	0.00363865	0.0868835	-1.73352
RPS6KA2-AS1	0.178868	1.07164	3.75745	0.00364366	0.0868835	-1.73486
TMEM68	-0.228136	1.00951	-3.75729	0.00364466	0.0868835	-1.73512
WEE1	-0.247301	1.00844	-3.75682	0.00364748	0.0868835	-1.73588
HEBP2	0.258798	1.06268	3.75615	0.00365154	0.0868835	-1.73696
CCSER2	-0.209253	1.09686	-3.75581	0.00365361	0.0868835	-1.73751
ABI2	-0.199806	1.03102	-3.7551	0.00365789	0.08689	-1.73866
MRPL46	-0.1897	1.01948	-3.75349	0.00366766	0.0868956	-1.74125
SPDEF	0.114366	1.01913	3.75344	0.00366795	0.0868956	-1.74133
PCDH18	-0.62187	1.01872	-3.75277	0.00367203	0.0868956	-1.74241
SH3D19	-0.522899	1.07682	-3.75204	0.00367651	0.0868956	-1.7436
ZNF850	-0.428322	1.07518	-3.75176	0.00367821	0.0868956	-1.74405
IGLL3P	1.42021	1.28599	3.75046	0.00368611	0.0869854	-1.74614
GNPDA1	0.619866	1.13492	3.74979	0.00369025	0.0869854	-1.74724
CYBA	0.411056	1.07828	3.74906	0.00369473	0.0869854	-1.74842
SYNC	-0.851238	0.966093	-3.74851	0.00369809	0.0869854	-1.7493
TIAM2	-0.265859	1.02596	-3.74521	0.00371834	0.087367	-1.75462
KIAA1671	-0.319386	1.03792	-3.74188	0.00373894	0.0877555	-1.76
SPINT2	0.531766	0.988368	3.74044	0.00374789	0.0878692	-1.76233
PREPL	-0.184897	1.02446	-3.7398	0.0037519	0.0878692	-1.76338
SRI	-0.252806	1.08165	-3.73676	0.00377087	0.0881586	-1.76829
TXNDC8	-0.063658	1.00758	-3.73651	0.00377241	0.0881586	-1.76868
ANKRD36BP2	1.61223	1.7656	3.73414	0.0037873	0.0884112	-1.77252
HIST1H2BN	0.142036	1.05582	3.73306	0.0037941	0.0884744	-1.77427
DPP3	0.449041	1.11818	3.73223	0.00379934	0.0885013	-1.77561
ATAD2B	-0.096446	1.01542	-3.72869	0.00382172	0.0888684	-1.78134
GSTT2	-0.998026	1.13904	-3.72791	0.00382663	0.0888684	-1.78259
DDX5	-0.405029	0.937511	-3.7269	0.00383308	0.0888684	-1.78423
RPGRIP1L	-0.313152	1.08784	-3.72674	0.0038341	0.0888684	-1.78449
LRRC49	-0.764412	1.09212	-3.7265	0.00383563	0.0888684	-1.78487
PREB	0.419556	1.06878	3.72544	0.00384241	0.0889302	-1.78659
NOV	-0.979402	1.09519	-3.72237	0.00386201	0.0891162	-1.79155
TPST2	0.568717	1.11134	3.72036	0.00387493	0.0891162	-1.7948
CDC37L1	-0.34767	1.00213	-3.71991	0.00387781	0.0891162	-1.79553
RAPGEF4	-0.649443	1.00167	-3.71903	0.00388353	0.0891162	-1.79696
MT1M	-0.597749	1.18338	-3.71792	0.00389067	0.0891162	-1.79875
NLRC4	0.188008	1.00559	3.71792	0.00389067	0.0891162	-1.79875
OSGIN1	0.455011	1.08933	3.71695	0.00389695	0.0891162	-1.80032
TBX15	-0.463265	1.03144	-3.71549	0.00390639	0.0891162	-1.80268
AP3M2	-0.210145	0.986906	-3.71534	0.00390737	0.0891162	-1.80292
FBXO21	-0.263329	1.02866	-3.71435	0.0039138	0.0891162	-1.80452
FAM213A	0.42024	1.10789	3.71428	0.00391425	0.0891162	-1.80464
EFEMP1	-0.70569	1.12602	-3.71411	0.00391541	0.0891162	-1.80492
SLC7A2	-0.632811	1.19567	-3.71358	0.00391882	0.0891162	-1.80577
RP4-614O4.12	-0.672911	0.946568	-3.71226	0.00392745	0.0891162	-1.80792
ICE1	-0.21172	0.996571	-3.71188	0.00392991	0.0891162	-1.80853
PLA2G7	0.88809	1.21857	3.71176	0.00393072	0.0891162	-1.80873
HN1	0.389929	0.984845	3.71158	0.00393188	0.0891162	-1.80901
MDFI	0.172665	1.00644	3.71044	0.00393934	0.0891162	-1.81086
CAMLG	-0.435621	1.14095	-3.71038	0.00393972	0.0891162	-1.81095
CALD1	-0.604256	1.09396	-3.70932	0.00394668	0.0891162	-1.81267
TPRA1	0.784419	0.910686	3.70784	0.00395642	0.0891162	-1.81507
BEX4	0.517555	1.02653	3.70769	0.00395738	0.0891162	-1.81531
ACO2	0.271645	1.03094	3.70646	0.00396552	0.0891162	-1.81731
DERL3	0.909082	1.43035	3.70596	0.00396881	0.0891162	-1.81812
TMEM107	-0.293993	1.0358	-3.70571	0.00397041	0.0891162	-1.81851
RP11-248J18.2	-0.333947	0.98515	-3.7055	0.00397183	0.0891162	-1.81886
GAST	0.313761	1.13391	3.70532	0.00397301	0.0891162	-1.81915
FGF14-AS2	-0.198493	1.03091	-3.70512	0.00397437	0.0891162	-1.81948
PWAR6	-0.547483	0.960701	-3.705	0.00397513	0.0891162	-1.81967
AR	-0.452149	1.05332	-3.70455	0.00397809	0.0891162	-1.82039
FAM200B	-0.467139	1.04661	-3.70455	0.00397811	0.0891162	-1.8204
LAPTM4B	-0.479437	1.08978	-3.70116	0.00400059	0.0895272	-1.82589
TNC	-0.805881	1.05283	-3.69789	0.00402241	0.089839	-1.83118
APOA1BP	0.514439	1.13059	3.69783	0.00402283	0.089839	-1.83128
UGGT2	-0.191847	1.00755	-3.69464	0.00404425	0.0902243	-1.83646
PRDM11	-0.125407	1.01077	-3.6928	0.00405665	0.0903402	-1.83944
FAM171A1	-0.714173	1.03484	-3.69187	0.00406292	0.0903402	-1.84094
PCDHB16	-1.45732	1.31775	-3.69158	0.00406491	0.0903402	-1.84142
GLTSCR1L	-0.499485	1.11774	-3.69139	0.00406614	0.0903402	-1.84171
RP11-121C2.2	-0.40905	0.981928	-3.68932	0.00408023	0.0905524	-1.84508
ACP2	0.917826	1.11268	3.68875	0.00408406	0.0905524	-1.846
LHFPL2	0.478912	0.993365	3.68812	0.00408836	0.0905549	-1.84702
TCN2	1.0953	1.16404	3.68746	0.00409284	0.0905615	-1.84809
SMIM17	-0.319563	1.02711	-3.68594	0.00410319	0.0906777	-1.85055
EVI5L	0.0983958	1.01298	3.68546	0.00410647	0.0906777	-1.85132
NUFIP1	-0.215662	1.01806	-3.68399	0.00411659	0.0908083	-1.85372
PCM1	-0.281922	1.12297	-3.68188	0.00413105	0.0909309	-1.85714
PUF60	0.194288	0.98039	3.68049	0.00414062	0.0909309	-1.85939
ZBTB8A	-0.490063	0.951113	-3.68043	0.00414106	0.0909309	-1.85949
STARD3NL	0.387047	1.04353	3.68029	0.004142	0.0909309	-1.85971
SLC37A2	0.829298	1.21885	3.67959	0.00414685	0.0909309	-1.86085
SERTAD2	-0.211118	0.993817	-3.67952	0.00414736	0.0909309	-1.86097
GLYCTK	0.213136	1.05925	3.67763	0.00416038	0.091124	-1.86402
CAPN10	0.127128	1.02589	3.67574	0.00417351	0.0912291	-1.86709
TBL1XR1	-0.456526	1.12324	-3.67573	0.0041736	0.0912291	-1.86711
SUSD5	-1.14427	1.22575	-3.67499	0.00417874	0.0912493	-1.86831
SMKR1	-0.331109	1.05649	-3.6743	0.00418359	0.0912629	-1.86944
AP2A2	0.70191	1.1118	3.67304	0.00419231	0.0913293	-1.87147
AUP1	0.445554	1.00813	3.67265	0.00419507	0.0913293	-1.87211
IGLC1	1.06822	1.30831	3.67204	0.00419933	0.0913301	-1.8731
TPSD1	0.194054	1.06963	3.66923	0.00421909	0.0916677	-1.87767
UPP1	0.499884	0.982111	3.66682	0.00423603	0.0919038	-1.88157
ARAF	0.292866	1.02474	3.66554	0.00424506	0.0919038	-1.88364
PITPNA-AS1	-0.262337	1.02541	-3.66537	0.0042463	0.0919038	-1.88393
MPND	0.683669	1.14267	3.66528	0.00424694	0.0919038	-1.88407
DGAT1	0.450158	0.902438	3.66383	0.00425723	0.0920344	-1.88643
RNF168	0.148523	1.05976	3.66281	0.00426447	0.0920989	-1.88808
IL17RD	-0.370321	1.0265	-3.66123	0.0042757	0.0922436	-1.89065
CNPPD1	0.301107	1.02109	3.66067	0.00427969	0.0922436	-1.89155
IGIP	-0.321625	1.06702	-3.65992	0.00428507	0.0922677	-1.89278
NIFK-AS1	-0.271334	1.0455	-3.65878	0.00429323	0.0923514	-1.89463
MED25	0.196544	0.995998	3.65744	0.00430283	0.0924387	-1.8968
PSAP	0.362743	0.972476	3.65702	0.00430583	0.0924387	-1.89748
GGA2	0.229684	1.01961	3.656	0.00431317	0.0925044	-1.89914
COQ10B	-0.146739	1.01706	-3.6549	0.00432109	0.0925825	-1.90092
CDC37	0.422432	0.869717	3.65424	0.00432582	0.0925923	-1.90199
TGFBR1	-0.325664	1.06844	-3.65264	0.00433743	0.0927352	-1.9046
SLC12A9	0.188932	1.03109	3.65213	0.00434107	0.0927352	-1.90542
PYGB	0.18942	0.996382	3.64971	0.00435866	0.0930192	-1.90935
C3orf80	-1.00004	1.07669	-3.64765	0.0043737	0.0932481	-1.91271
PRKCI	-0.474268	1.15773	-3.64677	0.00438008	0.0932842	-1.91413
PLEKHO2	0.572089	1.02905	3.64534	0.00439059	0.0932842	-1.91646
ZNF511	0.374066	1.10023	3.6449	0.0043938	0.0932842	-1.91717
LOC100128325	0.255836	1.08892	3.6448	0.00439457	0.0932842	-1.91734
AK054988	0.244473	1.07778	3.64447	0.00439694	0.0932842	-1.91787
MATN1-AS1	0.15786	1.0066	3.64384	0.00440157	0.0932909	-1.91889
ZNF507	-0.241961	1.02848	-3.64258	0.0044109	0.093397	-1.92095
MRFAP1	-0.151136	1.02012	-3.64081	0.00442388	0.0935804	-1.92381
C1orf85	0.621679	1.12276	3.63961	0.00443279	0.0936497	-1.92577
NOL12	0.305992	1.05213	3.6392	0.00443581	0.0936497	-1.92643
ACADVL	0.443027	1.03878	3.63651	0.0044558	0.0939425	-1.93081
SELPLG	0.444467	1.01649	3.63526	0.00446514	0.0939425	-1.93285
USF2	0.41939	1.02506	3.63514	0.00446601	0.0939425	-1.93304
PSMD8	0.663839	1.28775	3.63467	0.00446953	0.0939425	-1.93381
CTDP1	0.232801	0.972583	3.63262	0.00448487	0.0939425	-1.93714
TMEM231	-0.344643	1.00513	-3.63261	0.00448494	0.0939425	-1.93716
SIRPA	0.400984	1.11352	3.63242	0.00448636	0.0939425	-1.93746
SDSL	0.534686	0.775044	3.63191	0.00449018	0.0939425	-1.93829
NAGA	0.620767	1.13599	3.6312	0.00449548	0.0939425	-1.93944
MCOLN1	0.772099	0.911132	3.63105	0.00449666	0.0939425	-1.93969
LAMC1	-0.351416	1.03024	-3.63086	0.00449804	0.0939425	-1.93999
SEC23B	0.429686	1.10847	3.63037	0.00450177	0.0939425	-1.9408
USB1	0.230509	1.06488	3.62874	0.004514	0.0941069	-1.94344
PLXDC2	-0.296492	1.03812	-3.62783	0.00452093	0.0941606	-1.94493
TNFRSF17	1.84292	1.71896	3.62433	0.00454744	0.0946217	-1.95063
ERG	-0.452237	1.04269	-3.62297	0.0045578	0.0947169	-1.95284
IFT81	-0.375331	1.07045	-3.62246	0.00456167	0.0947169	-1.95367
KBTBD7	-0.276146	1.0435	-3.62164	0.00456793	0.0947169	-1.955
PSEN2	0.27945	1.01422	3.62143	0.00456952	0.0947169	-1.95534
RELT	0.381539	0.997901	3.61765	0.00459848	0.095226	-1.96149
ADRBK2	0.297594	1.12059	3.61454	0.0046225	0.0955931	-1.96656
DCUN1D5	-0.252517	1.0759	-3.61323	0.00463259	0.0955931	-1.96868
ANTXR1	-0.294661	1.05082	-3.61298	0.00463459	0.0955931	-1.9691
IKBKG	0.370842	0.994061	3.61271	0.00463661	0.0955931	-1.96953
ALDOA	0.371108	0.987452	3.6125	0.0046383	0.0955931	-1.96988
BABAM1	0.32075	1.01406	3.611	0.0046499	0.0956261	-1.97231
ELMO2	0.197009	1.06382	3.61095	0.00465036	0.0956261	-1.97241
NAPEPLD	-0.246949	1.00566	-3.61023	0.00465593	0.0956261	-1.97357
PLOD3	0.287532	0.954046	3.61002	0.00465757	0.0956261	-1.97392
GUCY1A3	-1.35166	1.29116	-3.60855	0.00466906	0.095771	-1.97631
IDH1	0.555045	1.11629	3.6079	0.00467409	0.0957833	-1.97736
PTN	-0.902891	1.24822	-3.6055	0.00469296	0.0960792	-1.98128
ARNT2	-0.235486	1.02593	-3.5998	0.00473791	0.0969078	-1.99056
PTPRF	-0.355545	1.06485	-3.59565	0.00477099	0.0974921	-1.99733
SMAD5	-0.220758	1.00772	-3.59453	0.0047799	0.0975821	-1.99914
JSRP1	0.302398	1.019	3.58959	0.00481965	0.0983008	-2.0072
CWC22	-0.263584	1.03886	-3.58872	0.00482663	0.0983504	-2.00861
INO80B	0.315362	1.07485	3.5854	0.00485359	0.0987481	-2.01403
CNTNAP4	0.10109	1.04622	3.58519	0.00485527	0.0987481	-2.01436
LOC728061	-1.14641	1.06611	-3.58387	0.00486601	0.0988076	-2.01651
LOC101929787	-0.854801	1.07595	-3.58371	0.00486732	0.0988076	-2.01678
TADA3	0.276862	1.00782	3.58166	0.00488407	0.0990546	-2.02012
PLEKHA8P1	-0.353521	1.01538	-3.58001	0.00489762	0.0990657	-2.02282
ANKRD35	-0.584974	1.13848	-3.5799	0.00489849	0.0990657	-2.02299
CD27	0.866006	1.27561	3.57937	0.00490292	0.0990657	-2.02387
ZSCAN16	-0.393733	1.15522	-3.57899	0.00490601	0.0990657	-2.02448
CANT1	0.106988	1.01068	3.57881	0.00490751	0.0990657	-2.02478
TAF4B	-0.23021	0.968879	-3.57822	0.00491232	0.0990704	-2.02573
COPE	0.437267	1.09305	3.57695	0.0049228	0.0991316	-2.0278
OXR1	-0.254327	1.03782	-3.57674	0.00492451	0.0991316	-2.02814
C10orf2	-0.558971	1.0465	-3.57513	0.00493789	0.099271	-2.03078
MYO1B	-0.452764	0.98078	-3.5748	0.00494061	0.099271	-2.03132
NAP1L1	-0.438259	1.07167	-3.57247	0.00495994	0.0994287	-2.03512
SASH3	0.656084	1.06824	3.57184	0.00496518	0.0994287	-2.03614
SMIM3	0.438721	0.910198	3.57151	0.00496795	0.0994287	-2.03669
CDC42EP4	-0.230851	1.02871	-3.57116	0.00497081	0.0994287	-2.03725
LOC286161	-0.276245	0.940912	-3.57109	0.00497144	0.0994287	-2.03737
ARID5A	0.187743	0.991877	3.5696	0.00498387	0.0994341	-2.0398
PPME1	0.147059	1.02242	3.56948	0.00498488	0.0994341	-2.04
MGARP	-1.08077	1.19435	-3.56941	0.00498549	0.0994341	-2.04011
SIL1	0.27514	0.941339	3.56868	0.0049916	0.0994644	-2.04131
TMEM242	-0.190548	1.07083	-3.56746	0.00500176	0.0995751	-2.04328
LRRC25	0.883013	1.14207	3.56603	0.00501381	0.0996005	-2.04562
DESI2	-0.125468	0.985483	-3.56586	0.00501528	0.0996005	-2.04591
RAB7B	0.559225	1.00168	3.56567	0.00501685	0.0996005	-2.04621
CCZ1	0.163315	1.01795	3.5651	0.00502164	0.0996043	-2.04714
P2RX4	0.977792	1.13412	3.56407	0.00503034	0.0996854	-2.04883
FBXW5	0.311122	0.975074	3.56193	0.00504842	0.0999522	-2.05232
SARM1	0.200383	1.0752	3.55998	0.00506495	0.100137	-2.0555
AIFM1	0.394763	0.946109	3.5595	0.00506905	0.100137	-2.05628
PPP1R12A	-0.31182	1.03507	-3.55823	0.00507987	0.100137	-2.05836
EVC	-0.247447	1.02534	-3.55811	0.0050809	0.100137	-2.05855
GPC6	-0.59605	1.08476	-3.55621	0.00509716	0.100137	-2.06166
RNPEP	0.536231	1.06205	3.55596	0.0050993	0.100137	-2.06207
CCRL2	0.799309	1.18831	3.55542	0.00510392	0.100137	-2.06295
DSCR3	0.237821	1.02125	3.55528	0.00510512	0.100137	-2.06318
ZNF618	-0.449382	1.02129	-3.55527	0.00510518	0.100137	-2.06319
ASAH1	0.19237	0.998389	3.55504	0.00510712	0.100137	-2.06356
ITM2C	0.708282	1.03984	3.55487	0.00510864	0.100137	-2.06385
LTB4R	0.177751	1.02286	3.55395	0.00511653	0.100201	-2.06535
RAB20	0.273985	0.993539	3.55217	0.00513179	0.100409	-2.06825
SP4	-0.177684	0.987376	-3.55155	0.00513716	0.100423	-2.06927
CHMP4B	0.224204	1.03527	3.54991	0.00515135	0.100609	-2.07195
SCD5	-0.213867	1.00648	-3.5476	0.00517137	0.100909	-2.07572
PM20D2	-0.303342	1.07783	-3.545	0.00519403	0.101157	-2.07997
USP27X	-0.216164	1.03039	-3.54478	0.00519593	0.101157	-2.08033
KIF7	-0.143951	1.03748	-3.54453	0.00519807	0.101157	-2.08073
CXCL16	0.607438	1.12524	3.54313	0.00521032	0.101196	-2.08302
ACTR1A	0.601932	1.20886	3.54293	0.00521205	0.101196	-2.08334
MED15	0.394621	1.02278	3.54223	0.00521818	0.101196	-2.08448
RP11-97C16.1	-0.469428	1.05239	-3.54216	0.00521882	0.101196	-2.0846
DNAJB1	0.407733	1.00214	3.54113	0.00522784	0.101281	-2.08628
PHACTR2	-0.472831	1.11069	-3.54022	0.00523582	0.101345	-2.08777
ZNF551	-0.11201	1.02714	-3.53881	0.00524826	0.101494	-2.09007
HEMGN	0.0975774	1.03778	3.53616	0.00527176	0.101858	-2.09442
PHKG2	0.166946	1.00373	3.53495	0.00528242	0.101973	-2.09638
UQCR11	0.156091	1.02715	3.53317	0.00529825	0.102182	-2.09929
SFRP4	-1.49552	1.23326	-3.53267	0.00530271	0.102182	-2.10011
CBX5	-0.254636	1.09209	-3.53112	0.00531653	0.102343	-2.10264
SNX11	0.361505	1.01835	3.53039	0.00532312	0.102343	-2.10385
LMAN2	0.136708	1.02358	3.52937	0.00533223	0.102343	-2.10551
CAPS	0.251281	1.08281	3.52922	0.0053336	0.102343	-2.10576
GK	0.635661	1.05945	3.5291	0.00533469	0.102343	-2.10596
HBB	1.25327	1.25705	3.52696	0.00535386	0.102528	-2.10945
TIAL1	-0.198008	1.06258	-3.52629	0.00535994	0.102528	-2.11055
TXN2	0.305694	1.08501	3.52545	0.00536748	0.102528	-2.11192
PSENEN	0.888866	1.08407	3.52524	0.00536937	0.102528	-2.11226
ACRBP	0.27825	0.998674	3.52518	0.00536994	0.102528	-2.11236
NAA60	0.272875	0.989301	3.52476	0.00537375	0.102528	-2.11305
GNG12	-0.379585	1.07625	-3.52434	0.00537753	0.102528	-2.11373
PLAGL1	-0.475494	1.04322	-3.52253	0.00539391	0.10258	-2.11669
B3GNT8	0.822396	1.03784	3.52217	0.00539716	0.10258	-2.11728
IGF1R	-0.166215	1.01968	-3.52173	0.00540123	0.10258	-2.11801
SLC48A1	0.955407	1.32176	3.52159	0.00540242	0.10258	-2.11823
NR2F2	-0.862984	1.19855	-3.52143	0.00540393	0.10258	-2.1185
TGFBR3	-1.07426	1.22633	-3.52038	0.0054135	0.102671	-2.12022
MGAT4B	0.502057	1.04937	3.51827	0.00543268	0.102882	-2.12366
MID2	-0.32864	1.01486	-3.51782	0.00543683	0.102882	-2.1244
CTSV	0.421063	0.949954	3.5176	0.00543886	0.102882	-2.12476
LAMA2	-0.657649	1.1283	-3.51643	0.00544956	0.102942	-2.12667
JAG1	-0.482794	1.05563	-3.51621	0.00545157	0.102942	-2.12703
UBE2G1	0.197152	1.01129	3.51447	0.00546756	0.103083	-2.12988
RRN3P2	0.966623	1.3717	3.51403	0.00547159	0.103083	-2.13059
ENY2	-0.287314	1.03874	-3.51385	0.0054733	0.103083	-2.1309
RTFDC1	0.202239	1.02267	3.51222	0.00548835	0.103276	-2.13357
IPO13	0.405303	0.973777	3.51138	0.00549607	0.103286	-2.13493
GALE	0.293715	0.983334	3.51095	0.00550008	0.103286	-2.13564
GGPS1	-0.188765	1.02119	-3.51061	0.00550318	0.103286	-2.13619
EXOC6B	-0.230324	1.04285	-3.50952	0.00551329	0.103386	-2.13798
PHACTR4	0.360506	1.00746	3.50853	0.00552253	0.10347	-2.1396
TPRG1	0.500845	1.13419	3.50628	0.00554348	0.103673	-2.14328
TOP2B	-0.253993	1.02908	-3.50466	0.00555863	0.103673	-2.14594
MSX1	-0.333069	1.05378	-3.5043	0.005562	0.103673	-2.14653
ANGPTL2	-0.493004	1.03384	-3.50365	0.0055681	0.103673	-2.14759
SLC22A18	0.913464	1.13867	3.50351	0.00556942	0.103673	-2.14782
THAP1	-0.422849	1.14321	-3.50322	0.00557208	0.103673	-2.14829
IPPK	0.0641864	0.974727	3.5031	0.00557323	0.103673	-2.14849
CLCN2	0.198836	1.07294	3.50255	0.00557843	0.103673	-2.14939
LOXL1	-0.866634	1.09454	-3.50227	0.00558101	0.103673	-2.14984
KAZN	-0.221254	1.02745	-3.50224	0.00558128	0.103673	-2.14989
RTN2	0.278335	1.04177	3.501	0.00559301	0.103801	-2.15193
TRABD	0.176702	1.02903	3.50049	0.00559778	0.103801	-2.15276
FLCN	0.180696	1.0354	3.49763	0.00562482	0.104189	-2.15744
STRADA	0.111689	1.0225	3.49698	0.00563097	0.104189	-2.15851
ANKMY1	0.239293	1.09062	3.49675	0.00563312	0.104189	-2.15888
CDH2	-0.608522	1.04443	-3.49574	0.00564278	0.104278	-2.16054
TCF7L1	-0.629119	1.06396	-3.49523	0.00564756	0.104278	-2.16137
FAM195A	0.577116	1.04228	3.49262	0.00567252	0.10453	-2.16565
PLRG1	-0.338931	1.02705	-3.49251	0.00567358	0.10453	-2.16583
PRKCSH	0.515061	1.03573	3.49152	0.00568306	0.10453	-2.16746
C1QB	0.763853	0.94705	3.49099	0.00568811	0.10453	-2.16832
UBE2Q2	-0.236859	1.00664	-3.49065	0.00569135	0.10453	-2.16887
COL5A1	-0.588511	0.903248	-3.4904	0.00569371	0.10453	-2.16928
MCRS1	0.200895	1.00422	3.49027	0.00569503	0.10453	-2.1695
GATAD2B	-0.353349	1.02456	-3.48967	0.0057008	0.104547	-2.17048
PRKAA2	-0.385649	1.16062	-3.48908	0.0057064	0.104561	-2.17144
CCL18	1.11147	1.22103	3.48469	0.0057488	0.105182	-2.17863
POLR1B	-0.19732	0.976286	-3.48356	0.00575981	0.105182	-2.18049
C19orf24	0.484059	1.05118	3.48332	0.0057621	0.105182	-2.18088
VMO1	1.46652	1.45851	3.48325	0.00576278	0.105182	-2.18099
COX2	0.243542	0.993486	3.48223	0.00577274	0.105182	-2.18267
FST	-0.76599	1.05003	-3.48074	0.00578721	0.105182	-2.18511
CD63	0.156712	0.9578	3.48054	0.00578917	0.105182	-2.18543
PRAF2	-0.313376	0.970944	-3.48048	0.00578978	0.105182	-2.18554
LOC102725017	-0.330708	1.09397	-3.48047	0.00578991	0.105182	-2.18556
CHST3	-0.384142	1.0679	-3.48014	0.0057931	0.105182	-2.18609
TMEM5	-0.369791	1.01038	-3.48007	0.00579375	0.105182	-2.1862
C2	0.519983	0.841892	3.47887	0.00580547	0.105254	-2.18817
FKBP15	0.423216	1.20204	3.47867	0.00580747	0.105254	-2.1885
PGAP1	-0.377289	1.09655	-3.47783	0.00581568	0.105315	-2.18987
SLC27A4	0.480362	0.962536	3.47629	0.00583083	0.105436	-2.1924
B3GNT7	0.376951	1.02662	3.47605	0.0058332	0.105436	-2.1928
OTUD7A	-0.224241	1.09633	-3.47566	0.00583699	0.105436	-2.19343
PMF1	0.307492	0.980246	3.47504	0.00584315	0.105459	-2.19445
MGAT5B	0.14649	1.03268	3.47434	0.00585007	0.105496	-2.1956
RER1	0.241693	1.03593	3.47308	0.00586249	0.105632	-2.19767
FAM214B	0.256705	1.04392	3.47095	0.00588357	0.105924	-2.20115
GPC1	-0.333979	1.00968	-3.46895	0.00590351	0.106194	-2.20444
DSTN	-0.40404	1.05201	-3.46713	0.00592167	0.106433	-2.20742
MLF2	0.407549	0.910609	3.46583	0.00593461	0.106438	-2.20955
RAB11FIP5	-0.212663	1.05448	-3.46572	0.00593575	0.106438	-2.20973
IKZF4	-0.0864518	1.03048	-3.46507	0.0059423	0.106438	-2.2108
LGMN	0.403219	0.88708	3.46463	0.00594672	0.106438	-2.21153
INF2	0.154205	1.04288	3.46415	0.00595144	0.106438	-2.2123
DHDH	0.486136	1.0274	3.46415	0.00595149	0.106438	-2.2123
LAMTOR1	0.417006	1.0993	3.46217	0.00597141	0.106706	-2.21555
CWF19L1	0.27196	1.08491	3.46024	0.00599085	0.106773	-2.21871
TACC2	-0.260136	1.02722	-3.46015	0.00599183	0.106773	-2.21887
NHS	-0.580152	1.07713	-3.45968	0.00599652	0.106773	-2.21963
DDX1	-0.195269	1.0433	-3.45959	0.00599748	0.106773	-2.21978
CCNB1IP1	-0.303549	1.02782	-3.45916	0.00600183	0.106773	-2.22049
PTPDC1	-0.420937	1.02861	-3.45827	0.00601087	0.106773	-2.22195
DAAM1	-0.522174	1.09136	-3.45808	0.00601273	0.106773	-2.22225
DDAH1	-0.227463	1.01407	-3.45771	0.00601653	0.106773	-2.22287
ELF2	-0.293042	1.05507	-3.45692	0.00602452	0.106773	-2.22415
TBL2	0.122214	1.00175	3.45682	0.00602561	0.106773	-2.22433
LOC100287896	-0.33578	1.0536	-3.45548	0.00603923	0.106773	-2.22652
PBX1	-0.734888	1.228	-3.45522	0.00604194	0.106773	-2.22696
CNIH1	-0.237786	1.03755	-3.45515	0.00604255	0.106773	-2.22706
FLT1	-0.362391	1.06754	-3.45465	0.0060477	0.106773	-2.22789
ATP8B2	-0.411457	1.11627	-3.45328	0.00606174	0.106773	-2.23014
ZDHHC24	0.259844	1.04584	3.45324	0.00606212	0.106773	-2.2302
DHRS3	0.743363	1.05935	3.45265	0.00606817	0.106773	-2.23117
WTAP	0.113612	1.03026	3.45257	0.00606902	0.106773	-2.2313
SH2B3	0.50811	1.10627	3.45241	0.0060706	0.106773	-2.23156
GNPTG	0.277994	1.02474	3.45208	0.00607405	0.106773	-2.23211
ELMO3	0.444653	1.10619	3.45162	0.00607875	0.106773	-2.23286
SEPT11	-0.251588	1.06698	-3.45074	0.00608774	0.106835	-2.2343
POLR3A	-0.138607	0.986064	-3.45031	0.00609216	0.106835	-2.235
EPB41L4A-AS1	-0.288143	1.04697	-3.44896	0.00610613	0.106993	-2.23723
TTLL4	0.211221	1.04038	3.44818	0.00611417	0.107047	-2.23851
FPR3	0.789992	1.09109	3.4477	0.0061191	0.107047	-2.23929
PTEN	-0.283959	1.01465	-3.44691	0.00612724	0.107103	-2.24058
TMEM91	0.473419	1.08099	3.44621	0.00613449	0.107143	-2.24173
FDX1	0.71299	1.10019	3.4448	0.00614915	0.107313	-2.24405
ZBTB34	0.389322	1.06547	3.44233	0.0061749	0.107583	-2.2481
FAM26E	-0.695133	1.11869	-3.44214	0.00617689	0.107583	-2.24842
ALDH3B1	0.249439	1.04612	3.44135	0.00618508	0.107583	-2.24971
TATDN2	0.144578	1.0334	3.44114	0.00618729	0.107583	-2.25005
TOMM40	0.302246	1.02976	3.44081	0.0061908	0.107583	-2.2506
LY96	0.838168	1.37398	3.44045	0.00619458	0.107583	-2.2512
OSMR	-0.43051	1.09366	-3.43979	0.00620141	0.107583	-2.25227
PSMB10	0.435572	1.1052	3.43951	0.00620439	0.107583	-2.25273
DYNLT3	-0.249985	1.03549	-3.43837	0.00621635	0.107616	-2.2546
ZC2HC1A	-0.134676	0.999732	-3.43792	0.00622107	0.107616	-2.25534
CAPNS1	0.562704	1.00945	3.4379	0.00622125	0.107616	-2.25537
U2AF2	0.148289	1.02029	3.43673	0.0062336	0.107667	-2.2573
EIF3E	-0.391564	1.00926	-3.43668	0.00623415	0.107667	-2.25738
ARMC7	0.262244	1.06493	3.43615	0.00623974	0.10767	-2.25825
ANKRD9	0.379918	1.07845	3.43572	0.00624428	0.10767	-2.25896
STK4-AS1	0.386425	1.17621	3.43334	0.00626944	0.108018	-2.26286
THUMPD2	-0.376339	1.02725	-3.43167	0.0062871	0.108212	-2.2656
SIRT7	0.262805	1.03943	3.43134	0.00629069	0.108212	-2.26615
TIMM50	0.293655	1.03729	3.42937	0.00631168	0.108487	-2.26938
RASSF8	-0.123349	1.04487	-3.4279	0.00632734	0.108666	-2.27179
PICK1	0.244661	0.967977	3.42745	0.00633215	0.108666	-2.27253
KIAA1217	-0.405409	1.15079	-3.42665	0.00634072	0.108727	-2.27384
PCYOX1	-0.278503	1.0651	-3.42545	0.00635364	0.108856	-2.27582
AK026905	-0.675783	0.988845	-3.42501	0.00635832	0.108856	-2.27653
GKAP1	-0.188993	1.05228	-3.42223	0.00638829	0.109197	-2.2811
CRABP2	-0.612187	1.12593	-3.42223	0.00638833	0.109197	-2.28111
MRPS7	0.385798	1.0496	3.42095	0.00640213	0.109347	-2.2832
PROCR	-0.582774	1.06968	-3.41931	0.00641999	0.109549	-2.28591
CSNK1G3	-0.149139	0.997491	-3.41893	0.0064241	0.109549	-2.28653
CEMP1	0.197367	1.02314	3.41741	0.0064406	0.109744	-2.28902
ZNF404	-0.547357	1.05566	-3.4154	0.00646257	0.110032	-2.29233
SREBF1	0.346262	1.09476	3.41319	0.0064868	0.110357	-2.29596
INMT	-0.842896	0.99996	-3.41204	0.00649938	0.110357	-2.29784
C15orf59	0.137253	1.02707	3.41192	0.00650074	0.110357	-2.29804
AGPAT5	-0.247472	1.01119	-3.41175	0.00650266	0.110357	-2.29833
RAC2	0.632958	1.04523	3.41133	0.00650721	0.110357	-2.29901
XPO5	0.291346	1.06709	3.41044	0.00651709	0.110438	-2.30048
FOXK1	-0.104572	1.01896	-3.40641	0.00656168	0.111107	-2.3071
SMARCA5	-0.164081	1.01396	-3.40432	0.00658498	0.111362	-2.31054
NEU3	0.189108	1.04103	3.40399	0.00658858	0.111362	-2.31107
LOC101930405	0.549229	1.20337	3.40355	0.00659357	0.111362	-2.31181
PPP1R12C	0.120523	1.00772	3.40321	0.00659732	0.111362	-2.31236
TANC1	-0.510863	1.08777	-3.40195	0.00661144	0.111513	-2.31444
PSD3	-0.503622	1.07072	-3.40054	0.00662721	0.111692	-2.31675
RHOG	0.390758	1.01518	3.39908	0.00664363	0.111882	-2.31915
OTUD6B	-0.202531	1.00334	-3.39732	0.00666343	0.112128	-2.32204
LOC100506606	-0.107527	0.999676	-3.39474	0.00669264	0.112532	-2.32629
IL10RB-AS1	0.369336	1.05482	3.39077	0.00673786	0.113204	-2.33282
SLC24A3	-0.749652	0.919822	-3.38972	0.00674987	0.113318	-2.33455
IRF5	0.192101	1.03426	3.38753	0.0067749	0.113412	-2.33814
COX8A	0.42103	1.13971	3.38752	0.00677503	0.113412	-2.33816
FUCA2	0.375592	1.04399	3.38747	0.00677558	0.113412	-2.33824
C9orf16	0.457237	1.03741	3.3874	0.0067764	0.113412	-2.33836
TMEM159	-0.429957	1.01905	-3.38656	0.00678608	0.113486	-2.33974
FLOT2	0.267634	1.04296	3.38509	0.00680302	0.113578	-2.34216
ALDH1L2	-0.155587	0.995517	-3.38494	0.00680468	0.113578	-2.3424
AGTRAP	0.2967	1.09753	3.38471	0.00680734	0.113578	-2.34278
USP31	-0.208557	1.04568	-3.38385	0.0068173	0.113642	-2.3442
ZNF502	-0.383043	1.04016	-3.38347	0.00682166	0.113642	-2.34482
ARAP1	0.29603	0.950567	3.38292	0.00682806	0.113661	-2.34573
SERBP1	-0.202799	1.05292	-3.38204	0.00683827	0.113743	-2.34718
AGL	-0.277269	1.03664	-3.37968	0.00686562	0.114111	-2.35105
FPR1	1.03199	1.31054	3.37801	0.00688515	0.114347	-2.35381
DBNDD1	0.220335	0.989781	3.37702	0.00689668	0.114451	-2.35543
EDEM1	0.340198	0.896973	3.37583	0.00691062	0.114565	-2.35739
NUTM1	0.120626	1.06573	3.37553	0.00691415	0.114565	-2.35789
SENP5	0.208226	1.05019	3.37455	0.00692566	0.114605	-2.3595
KLF10	-0.277571	1.02823	-3.37433	0.00692825	0.114605	-2.35986
BC047484	-0.219365	0.983999	-3.37372	0.00693536	0.114605	-2.36086
CLIC1	0.43283	1.08696	3.37352	0.00693776	0.114605	-2.36119
TM9SF3	-0.183196	1.06129	-3.37207	0.00695482	0.1148	-2.36358
ZFP57	1.13616	1.474	3.37099	0.00696755	0.114804	-2.36535
DNAI2	0.0984398	1.03904	3.3707	0.00697095	0.114804	-2.36583
CD14	0.747689	1.08929	3.37022	0.00697669	0.114804	-2.36662
DFFB	-0.232496	1.02106	-3.3701	0.00697806	0.114804	-2.36682
OAZ2	0.401432	0.957974	3.3698	0.00698163	0.114804	-2.36731
TNRC6C	-0.11813	1.01103	-3.36856	0.00699631	0.114898	-2.36935
SHC4	-0.564015	1.04156	-3.36843	0.00699794	0.114898	-2.36958
GAS1	-0.457114	1.05978	-3.36695	0.00701553	0.115099	-2.37201
PRB1	0.286859	1.02978	3.36597	0.0070272	0.115147	-2.37362
PCDH10	-1.47537	1.50126	-3.36577	0.0070296	0.115147	-2.37396
MAP4	-0.260209	1.1039	-3.3647	0.00704229	0.115147	-2.3757
PFN2	-0.892358	1.10949	-3.36462	0.00704333	0.115147	-2.37585
GIGYF1	0.216841	1.07794	3.36448	0.00704501	0.115147	-2.37608
DLG1	-0.133718	0.994493	-3.36372	0.00705406	0.115207	-2.37732
QPRT	0.462913	0.950887	3.36276	0.00706554	0.115308	-2.3789
TMBIM6	0.284809	0.942329	3.36101	0.00708662	0.115488	-2.38179
IDH3G	0.49114	1.08494	3.36076	0.0070896	0.115488	-2.3822
PGS1	0.180201	1.02047	3.36051	0.0070926	0.115488	-2.38261
TBCC	0.250526	1.00182	3.3596	0.0071035	0.115579	-2.3841
ABCB1	-0.596643	1.10079	-3.35843	0.00711761	0.115675	-2.38603
TM9SF4	0.19255	0.94437	3.35783	0.00712488	0.115675	-2.38702
GNB2	0.487163	0.988963	3.35742	0.00712986	0.115675	-2.38769
SLC2A10	-0.81244	1.10624	-3.35689	0.00713625	0.115675	-2.38856
STAB1	0.255905	1.01574	3.35681	0.0071372	0.115675	-2.38869
LRP1	0.216231	1.03756	3.355	0.00715923	0.115675	-2.39168
ABHD17C	-0.201434	1.03562	-3.35499	0.00715939	0.115675	-2.3917
PDE10A	-0.335767	1.11581	-3.35481	0.00716153	0.115675	-2.39199
METTL7B	1.91127	1.41679	3.35465	0.00716341	0.115675	-2.39225
TMEM37	0.389123	0.988331	3.35452	0.00716505	0.115675	-2.39247
DUS2	0.293585	0.950684	3.3533	0.00717993	0.115675	-2.39448
JMJD6	0.180668	1.02419	3.35291	0.00718461	0.115675	-2.39511
RHOC	0.193629	1.07029	3.35274	0.00718678	0.115675	-2.39541
HLA-J	0.529462	1.07131	3.35216	0.00719385	0.115675	-2.39636
CCDC78	0.161701	1.04823	3.35212	0.0071943	0.115675	-2.39642
PAXIP1OS	-0.380598	1.11821	-3.35207	0.00719492	0.115675	-2.39651
ICE2	-0.159476	1.06391	-3.35104	0.00720747	0.11579	-2.3982
TREML1	0.403122	0.985952	3.34997	0.00722067	0.115834	-2.39997
RP11-498C9.15	-0.134198	1.01659	-3.34964	0.00722465	0.115834	-2.40051
PTPN7	0.252092	1.02472	3.34951	0.00722627	0.115834	-2.40072
TRPV3	0.162157	1.08925	3.34873	0.00723579	0.115862	-2.402
FAM173A	0.363602	0.956749	3.3485	0.00723872	0.115862	-2.40239
SNX21	-0.35122	1.03341	-3.34744	0.00725165	0.115904	-2.40412
ZNF667-AS1	-0.918669	1.15909	-3.34665	0.0072614	0.115904	-2.40543
TRIT1	-0.267509	1.01345	-3.3466	0.00726208	0.115904	-2.40552
TAPBPL	0.526191	0.996225	3.34654	0.00726278	0.115904	-2.40561
PYGL	0.671745	1.14741	3.34498	0.00728206	0.116036	-2.40818
CDC5L	-0.12149	1.04548	-3.34427	0.00729089	0.116036	-2.40936
ZRANB2	-0.344595	0.956541	-3.34415	0.00729228	0.116036	-2.40954
DGCR14	0.252904	1.06358	3.34401	0.00729411	0.116036	-2.40979
ADCK1	0.246869	1.04288	3.34371	0.0072978	0.116036	-2.41028
FGR	0.475889	0.974652	3.34323	0.00730368	0.116044	-2.41106
F11R	0.313213	0.95935	3.34243	0.00731368	0.116102	-2.41239
SIRT2	0.184543	0.958112	3.34207	0.00731808	0.116102	-2.41297
TTLL7	-0.608657	1.18951	-3.34125	0.00732836	0.11618	-2.41433
TES	-0.400089	1.03326	-3.33853	0.00736234	0.116617	-2.41882
RBBP8NL	0.177417	1.04517	3.33818	0.00736668	0.116617	-2.41939
GSTK1	0.399115	0.991327	3.33737	0.00737683	0.116692	-2.42072
RTN4RL1	-0.31149	1.05482	-3.33508	0.00740551	0.11704	-2.42449
HCST	0.373925	0.954085	3.33418	0.00741687	0.11704	-2.42597
CWF19L2	-0.168987	1.0148	-3.33391	0.00742035	0.11704	-2.42643
VPS33B	0.135037	1.04433	3.3339	0.00742046	0.11704	-2.42644
THEMIS2	0.351841	1.00192	3.33247	0.00743853	0.117184	-2.4288
FAM126A	-0.130279	1.02562	-3.33231	0.00744045	0.117184	-2.42905
EMP2	-0.259053	0.976482	-3.33092	0.00745816	0.11728	-2.43136
CIPC	0.31747	1.01795	3.33019	0.00746737	0.11728	-2.43255
RPL6	-0.18806	1.00952	-3.32991	0.00747097	0.11728	-2.43302
INHBA	-0.681232	1.076	-3.32918	0.00748024	0.11728	-2.43422
MAGEB18	0.0880445	1.03266	3.32895	0.00748311	0.11728	-2.43459
NDUFV3	0.581933	1.16521	3.32877	0.00748536	0.11728	-2.43489
NPRL3	0.129845	1.03825	3.32803	0.00749485	0.11728	-2.43611
RASSF6	0.811624	1.29675	3.32798	0.00749553	0.11728	-2.4362
APH1B	0.517076	1.16041	3.32771	0.00749887	0.11728	-2.43663
ECHS1	0.170649	1.02593	3.32757	0.00750074	0.11728	-2.43688
NME5	-0.416418	1.12258	-3.32699	0.00750803	0.11731	-2.43782
PDZRN3	-0.654303	1.30939	-3.3263	0.00751685	0.117326	-2.43896
ANGPT1	-0.748554	1.22982	-3.32535	0.00752899	0.117326	-2.44052
MKL2	-0.156966	1.02009	-3.32522	0.00753066	0.117326	-2.44074
NAGLU	0.342512	1.02458	3.32468	0.00753758	0.117326	-2.44163
DNAJC4	0.131033	1.02357	3.32454	0.00753941	0.117326	-2.44186
AQP9	0.748062	1.00204	3.32437	0.00754162	0.117326	-2.44215
MFSD3	0.332946	1.03654	3.32364	0.00755098	0.11733	-2.44335
LDOC1	-0.791842	1.31032	-3.3235	0.00755272	0.11733	-2.44357
DOK2	0.84534	1.27765	3.32298	0.00755939	0.11735	-2.44443
C1QC	0.812857	1.19202	3.32138	0.00758005	0.117586	-2.44707
ZNF710	0.13336	1.02304	3.32008	0.00759675	0.117761	-2.44921
MAGEF1	-0.511839	1.06092	-3.31862	0.00761564	0.117961	-2.45162
DEF8	0.170463	0.977288	3.31824	0.0076206	0.117961	-2.45225
HSD3B7	0.590439	0.894812	3.31704	0.00763625	0.118119	-2.45424
ENO3	-0.133551	1.00697	-3.3159	0.00765101	0.118235	-2.45611
DDR2	-0.545189	1.06926	-3.31562	0.00765465	0.118235	-2.45657
PLEKHB1	0.157946	1.03975	3.31503	0.0076624	0.118268	-2.45755
VGLL3	-0.74111	1.01917	-3.31447	0.00766963	0.118268	-2.45846
NBEAP1	0.210302	1.10369	3.3142	0.00767322	0.118268	-2.45892
APCDD1	-0.387439	1.1208	-3.31346	0.00768277	0.118269	-2.46012
CLCN6	0.291292	0.942983	3.31335	0.0076842	0.118269	-2.4603
THTPA	0.330513	1.10109	3.31064	0.00771973	0.118731	-2.46478
FLAD1	0.369496	1.05241	3.3088	0.00774401	0.11902	-2.46782
ABHD4	0.417186	1.13283	3.30781	0.00775703	0.119122	-2.46945
PGPEP1	0.225986	1.05177	3.30746	0.00776163	0.119122	-2.47002
SIX1	-0.336406	1.07087	-3.30639	0.00777576	0.119254	-2.47179
SLC38A2	-0.309596	0.98034	-3.30578	0.00778387	0.119294	-2.4728
PIAS3	-0.375397	0.969826	-3.30405	0.00780681	0.119561	-2.47565
UST	-0.226801	1.01908	-3.3029	0.00782215	0.119675	-2.47755
CLPB	0.512212	1.20698	3.30266	0.00782535	0.119675	-2.47795
PFKL	0.345458	1.01778	3.3014	0.00784206	0.119846	-2.48001
ADAP2	0.493534	1.06441	3.29919	0.00787162	0.120213	-2.48366
MYH14	0.0960437	1.02018	3.29865	0.00787883	0.120238	-2.48455
OGN	-1.79071	1.46785	-3.29777	0.00789069	0.120334	-2.48601
LOC101929122	-0.714291	1.27152	-3.29582	0.00791697	0.12065	-2.48923
ZBED3	0.438111	1.0852	3.29532	0.00792369	0.120668	-2.49005
FBXL7	-0.527775	0.967082	-3.2941	0.00794019	0.120834	-2.49207
PWP2	0.141506	1.0272	3.29328	0.00795119	0.12087	-2.49341
DMRT2	0.0668927	1.01322	3.29284	0.00795719	0.12087	-2.49414
UNC5B	-0.573525	1.12419	-3.29268	0.00795931	0.12087	-2.4944
LOC101927085	0.103961	1.01392	3.29014	0.00799381	0.121256	-2.49859
PLAUR	0.50142	0.998393	3.28997	0.00799612	0.121256	-2.49887
FAM76A	-0.176954	1.02666	-3.28958	0.00800156	0.121256	-2.49953
TLCD2	-0.773304	1.10275	-3.28909	0.00800817	0.121271	-2.50033
BSG	0.356773	0.861742	3.28734	0.00803206	0.121478	-2.50321
GM2A	0.673856	1.07297	3.28655	0.00804286	0.121478	-2.50451
SLC39A14	-0.233637	1.00489	-3.2864	0.00804496	0.121478	-2.50477
MIR143HG	-1.16559	1.25167	-3.28613	0.00804861	0.121478	-2.50521
GPR180	-0.11434	1.01269	-3.28566	0.00805511	0.121478	-2.50599
NDOR1	0.111164	1.01447	3.28556	0.0080565	0.121478	-2.50616
ZNF880	-0.644413	1.11206	-3.2849	0.00806548	0.121478	-2.50723
PUS7	-0.362161	1.01818	-3.28481	0.00806673	0.121478	-2.50739
GGTLC1	0.516578	1.13512	3.2842	0.00807518	0.12148	-2.5084
SKIV2L2	-0.162597	0.985863	-3.28366	0.00808261	0.12148	-2.50929
CAP2	-0.826609	0.989126	-3.28358	0.00808367	0.12148	-2.50942
EIF1	-0.132906	0.986894	-3.2822	0.00810268	0.12162	-2.51169
PDSS2	-0.276829	0.997885	-3.28209	0.00810424	0.12162	-2.51188
ITPR3	-0.155499	1.02961	-3.28152	0.0081121	0.121653	-2.51282
SPATA9	0.0705616	1.03475	3.27983	0.00813542	0.121919	-2.5156
IGHG1	0.0898084	1.03538	3.27764	0.00816594	0.122281	-2.51923
LOC100507311	-0.778623	1.27898	-3.27698	0.00817506	0.122281	-2.52031
RAB43	0.246793	1.01077	3.27688	0.00817654	0.122281	-2.52048
FBLN5	-0.634847	1.08304	-3.27605	0.00818799	0.122367	-2.52184
RP11-305O6.3	-0.926538	1.29146	-3.27535	0.00819782	0.122401	-2.523
MYO7A	0.339783	1.1079	3.27472	0.00820667	0.122401	-2.52405
SPHK2	0.223874	1.03704	3.27468	0.00820718	0.122401	-2.52411
VCAN	-0.626822	0.962014	-3.27404	0.0082161	0.122449	-2.52516
ADH1B	-1.32937	1.40754	-3.27315	0.00822861	0.122471	-2.52663
SEMA4F	-0.326235	1.04914	-3.27239	0.00823925	0.122471	-2.52789
RAB40B	-0.167891	1.03783	-3.27225	0.00824118	0.122471	-2.52811
CHN1	-1.00744	1.33259	-3.27206	0.00824397	0.122471	-2.52844
GPX4	0.525033	0.954928	3.27178	0.00824778	0.122471	-2.52889
NFKBIZ	-0.419834	0.989291	-3.27141	0.00825301	0.122471	-2.5295
TBC1D32	-0.209395	1.07401	-3.27107	0.00825776	0.122471	-2.53006
CSF1R	0.511282	1.00737	3.27071	0.00826286	0.122471	-2.53066
ACKR4	-1.1023	1.22997	-3.26921	0.00828411	0.122702	-2.53315
DNAJC3-AS1	-0.149096	1.02801	-3.2687	0.00829126	0.122724	-2.53398
IL12RB1	0.251949	0.996068	3.26817	0.00829879	0.122752	-2.53486
RPUSD1	0.229467	1.02775	3.26777	0.00830447	0.122752	-2.53552
HMGA1	0.297556	1.06772	3.26655	0.00832163	0.122828	-2.53752
YIPF3	0.419157	1.09286	3.26607	0.00832855	0.122828	-2.53833
REEP4	0.367897	1.05706	3.26578	0.0083326	0.122828	-2.5388
RBM12B	-0.236453	1.05038	-3.26576	0.00833289	0.122828	-2.53883
PI3	0.0553832	1.00513	3.2654	0.00833799	0.122828	-2.53942
STIM1	0.316183	1.05042	3.26444	0.00835162	0.122945	-2.54101
FUBP1	-0.242566	0.994564	-3.26339	0.0083666	0.123082	-2.54274
C9orf89	0.254594	1.09845	3.26288	0.00837389	0.123105	-2.54359
C1GALT1	-0.406193	1.12123	-3.26061	0.00840633	0.12339	-2.54733
FKBP14	-0.317707	1.0143	-3.26046	0.00840852	0.12339	-2.54758
CCDC3	-0.89284	1.14824	-3.26033	0.00841035	0.12339	-2.54779
WISP1	-0.381841	0.98581	-3.25899	0.00842965	0.123589	-2.55001
RPS23	-0.240981	1.00725	-3.25602	0.00847249	0.124133	-2.55492
RASGRF2	-0.455859	1.062	-3.25466	0.00849208	0.12433	-2.55716
RALGPS2	0.424738	1.1001	3.25429	0.00849742	0.12433	-2.55777
SLC39A11	0.506864	1.09453	3.25303	0.00851581	0.124515	-2.55986
PPAP2A	-0.589975	1.11336	-3.25137	0.00853985	0.124782	-2.56259
SEPT9	0.188705	1.05557	3.2506	0.00855111	0.124862	-2.56386
NCSTN	0.203203	1.05297	3.25008	0.0085587	0.124889	-2.56472
UBE2QL1	-0.213253	1.04813	-3.24951	0.00856707	0.124906	-2.56567
BCAT2	0.162476	1.04946	3.24921	0.00857143	0.124906	-2.56616
EHD2	-0.474039	1.07134	-3.24693	0.00860478	0.125308	-2.56992
FOLR2	1.04936	1.38695	3.24584	0.00862083	0.125332	-2.57173
ZNF513	0.355472	0.914471	3.24548	0.00862617	0.125332	-2.57233
ADD3	-0.37987	1.08705	-3.24546	0.0086265	0.125332	-2.57236
FBXO11	-0.312475	1.03487	-3.24494	0.00863404	0.125332	-2.57321
TFE3	0.0671817	1.00729	3.24485	0.00863542	0.125332	-2.57336
PSMD3	0.438294	1.03467	3.24398	0.0086482	0.125434	-2.5748
DHX29	-0.286143	1.05213	-3.24288	0.00866454	0.125495	-2.57662
FGFR1	-0.262598	1.03556	-3.2428	0.00866575	0.125495	-2.57676
OSBPL10	-0.162291	1.03654	-3.24252	0.00866984	0.125495	-2.57722
PCYOX1L	-0.33999	1.07214	-3.24144	0.0086858	0.125642	-2.57899
CHRNB2	0.133257	1.00224	3.241	0.0086923	0.125652	-2.57972
TMEM220	0.309569	0.993264	3.23927	0.00871805	0.12594	-2.58258
CCDC106	0.230189	1.07416	3.23849	0.00872962	0.12598	-2.58387
KBTBD6	-0.389517	1.07731	-3.23831	0.00873241	0.12598	-2.58418
WDR45B	0.177523	1.00389	3.23682	0.00875462	0.126139	-2.58663
FARSA	0.219547	1.01349	3.23678	0.00875511	0.126139	-2.58669
ACADM	0.324858	1.06701	3.23601	0.00876668	0.126222	-2.58797
PLA2G15	0.70092	1.07552	3.23508	0.00878066	0.126245	-2.58951
LPXN	0.24644	1.12099	3.23495	0.00878262	0.126245	-2.58973
COMMD6	-0.216819	1.10282	-3.23395	0.0087975	0.126245	-2.59136
REXO2	-0.300039	1.05678	-3.23333	0.00880684	0.126245	-2.59239
SLC39A1	0.299923	1.0132	3.23313	0.00880996	0.126245	-2.59273
TRPV2	0.379213	1.09405	3.23309	0.00881043	0.126245	-2.59279
LMF2	0.243243	0.932772	3.23279	0.00881503	0.126245	-2.59329
RBM27	-0.548141	1.1323	-3.23248	0.0088196	0.126245	-2.59379
CXCL1	1.00349	1.2772	3.2324	0.00882081	0.126245	-2.59393
TSEN34	0.266625	1.0066	3.23057	0.00884846	0.126527	-2.59695
ZC3H14	-0.196841	1.01396	-3.23032	0.00885219	0.126527	-2.59736
FABP7	0.0818651	1.02939	3.22905	0.00887152	0.126663	-2.59947
PACRGL	-0.18843	0.999336	-3.22788	0.00888922	0.126663	-2.6014
GNL3	-0.361608	1.00613	-3.22764	0.00889291	0.126663	-2.6018
LILRB1	0.479751	1.06768	3.22713	0.00890065	0.126663	-2.60265
MRPL23	0.303387	1.0689	3.22705	0.00890178	0.126663	-2.60277
GLI3	-0.401056	1.08581	-3.22668	0.0089075	0.126663	-2.60339
C22orf34	0.175616	1.00207	3.22642	0.00891135	0.126663	-2.60381
MPEG1	0.648883	1.2177	3.22619	0.00891489	0.126663	-2.60419
ARG2	0.460869	1.07104	3.22567	0.00892282	0.126663	-2.60505
CLCN7	0.318462	0.968776	3.22539	0.00892702	0.126663	-2.60551
HGSNAT	0.145	1.04252	3.22514	0.00893095	0.126663	-2.60594
ARGLU1	-0.258366	1.08375	-3.22507	0.00893194	0.126663	-2.60604
LEPREL4	-0.42896	1.12113	-3.22336	0.00895803	0.126949	-2.60887
ZMYM4	-0.127872	1.01071	-3.22131	0.00898943	0.127311	-2.61225
PKD2L1	0.64429	1.02153	3.22083	0.00899683	0.127332	-2.61305
POLD4	0.420413	1.02293	3.22041	0.00900334	0.127341	-2.61375
MBOAT7	0.269993	0.958671	3.21963	0.00901535	0.127428	-2.61504
SLMAP	-0.102821	1.02678	-3.21884	0.00902749	0.127428	-2.61634
RFT1	0.217183	1.06677	3.21838	0.00903466	0.127428	-2.61711
UNG	-0.252085	1.05711	-3.2176	0.00904662	0.127428	-2.61839
RPP25	0.370344	1.07528	3.21754	0.00904763	0.127428	-2.6185
KDM8	0.180362	1.06437	3.21747	0.0090486	0.127428	-2.6186
TALDO1	0.437591	1.09771	3.21703	0.0090555	0.127428	-2.61934
ZZEF1	0.310046	1.05988	3.21696	0.00905655	0.127428	-2.61945
ZNHIT6	-0.276255	1.06218	-3.21511	0.00908527	0.127749	-2.62251
BLVRB	0.572279	1.02531	3.2146	0.00909319	0.127777	-2.62336
MBOAT2	-0.20453	0.988172	-3.2137	0.00910712	0.12789	-2.62484
RHOQ	0.210799	1.05345	3.21113	0.00914727	0.128311	-2.62909
COLGALT1	0.348425	1.04297	3.2108	0.00915233	0.128311	-2.62963
TMEM184A	0.171917	1.0766	3.21064	0.00915493	0.128311	-2.6299
CA8	0.0880652	1.03815	3.20955	0.00917198	0.128467	-2.6317
RAB28	-0.15288	1.0086	-3.20877	0.00918419	0.128555	-2.63299
TSPAN3	0.176606	1.0197	3.20819	0.00919332	0.128599	-2.63395
CD300LB	0.362747	1.06632	3.20679	0.00921522	0.128773	-2.63625
CD86	0.519218	1.12187	3.2066	0.00921826	0.128773	-2.63657
PTPRM	-0.332628	1.02597	-3.20626	0.0092236	0.128773	-2.63713
DNPEP	0.165379	0.983518	3.20548	0.00923592	0.128862	-2.63842
TPD52	0.510737	1.12969	3.20341	0.00926866	0.129135	-2.64185
VMP1	0.710556	0.941329	3.20325	0.00927125	0.129135	-2.64212
FIS1	0.349612	0.991529	3.20283	0.00927788	0.129135	-2.64281
SYTL2	-0.515898	1.03537	-3.20235	0.00928546	0.129135	-2.6436
MTX1	0.57066	1.09211	3.20225	0.00928715	0.129135	-2.64377
UBE2F	0.209398	1.01752	3.20187	0.00929313	0.129135	-2.6444
C17orf62	0.392662	1.02264	3.20161	0.00929726	0.129135	-2.64483
CPNE2	0.521041	1.13216	3.20074	0.0093111	0.129245	-2.64627
TRMT6	-0.548377	1.1784	-3.19947	0.00933129	0.129295	-2.64836
APOA4	0.225246	1.01493	3.19913	0.00933676	0.129295	-2.64893
RFXANK	0.291745	1.04705	3.19911	0.00933699	0.129295	-2.64895
TMEM17	-0.594242	1.0677	-3.19901	0.00933865	0.129295	-2.64912
HFE	0.385465	1.10559	3.19839	0.00934851	0.129349	-2.65014
MTMR9LP	-0.259475	0.985426	-3.19731	0.00936584	0.129439	-2.65193
USP13	-0.295608	1.00964	-3.19681	0.00937381	0.129439	-2.65276
CCDC113	-0.643743	1.10823	-3.19653	0.00937838	0.129439	-2.65323
ANKRD13C	-0.252212	1.09864	-3.19643	0.00937987	0.129439	-2.65338
GHITM	0.253292	1.07054	3.19612	0.00938494	0.129439	-2.6539
MET	-0.212195	1.02936	-3.19551	0.00939463	0.129442	-2.6549
FAM99B	0.240069	1.09704	3.19536	0.0093971	0.129442	-2.65516
DDX46	-0.211028	1.00147	-3.19315	0.00943271	0.129781	-2.65882
TMEM205	0.592094	1.12692	3.19309	0.00943372	0.129781	-2.65892
MISP	0.108608	1.04168	3.19198	0.00945155	0.129932	-2.66074
GNAZ	-0.167269	1.02655	-3.19146	0.00945991	0.129932	-2.6616
PNCK	0.208007	1.00288	3.19129	0.00946267	0.129932	-2.66188
METAP1D	-0.198597	1.05674	-3.19074	0.00947159	0.129972	-2.66279
SSFA2	-0.422977	1.19563	-3.19034	0.00947812	0.129979	-2.66346
ZNF680	-0.554504	1.10252	-3.18855	0.00950723	0.130295	-2.66642
HLA-DPB1	0.338546	1.00047	3.18749	0.00952449	0.130351	-2.66818
LOC93622	-0.448464	0.988529	-3.18747	0.00952473	0.130351	-2.6682
HMHA1	0.10669	0.973832	3.18719	0.00952939	0.130351	-2.66868
SELO	0.417838	0.976413	3.18678	0.00953603	0.13036	-2.66935
FAIM3	1.14604	1.22633	3.18628	0.00954416	0.130389	-2.67017
TGFB1I1	-0.703636	1.00966	-3.18528	0.00956046	0.130524	-2.67182
ISG20	0.58273	1.02213	3.18494	0.00956612	0.130524	-2.6724
BBS7	-0.319066	1.00297	-3.18438	0.00957517	0.130565	-2.67331
PRDX5	0.257073	1.0243	3.18402	0.00958118	0.130565	-2.67392
SNRPE	-0.339947	1.08342	-3.18333	0.00959248	0.130631	-2.67506
TMEM136	-0.253125	1.05891	-3.18298	0.00959814	0.130631	-2.67563
FBXO24	0.106057	1.01093	3.1824	0.00960771	0.130637	-2.67659
PDE5A	-0.313307	1.10647	-3.18222	0.0096106	0.130637	-2.67688
PTGIS	-0.332168	1.06756	-3.18143	0.00962374	0.130733	-2.6782
TNFRSF11B	-0.713107	0.912249	-3.1793	0.00965876	0.131126	-2.68171
HADH	0.650801	1.17022	3.17875	0.00966789	0.131168	-2.68263
HLA-DMB	0.478851	0.907831	3.17632	0.00970811	0.131631	-2.68664
PSMC3IP	-0.265486	1.04862	-3.17537	0.009724	0.131764	-2.68822
KIZ	-0.252907	1.02137	-3.17386	0.00974915	0.132022	-2.69072
STX5	0.321598	0.995794	3.17249	0.009772	0.132234	-2.69298
LOC101927746	0.140312	1.01482	3.17135	0.00979104	0.132234	-2.69486
TMEM139	0.106518	1.05088	3.17112	0.00979493	0.132234	-2.69525
AC083949.1	-0.345428	1.03417	-3.1709	0.00979868	0.132234	-2.69562
P4HA3	-0.308968	1.04909	-3.17085	0.00979949	0.132234	-2.6957
ZNF135	-0.282293	1.11819	-3.17073	0.00980157	0.132234	-2.6959
PIWIL4	-0.421019	1.03111	-3.17031	0.0098085	0.132234	-2.69659
PES1	0.241013	1.03823	3.17	0.0098137	0.132234	-2.6971
GRAMD3	-0.552818	1.0805	-3.16865	0.00983644	0.132458	-2.69933
SERINC2	0.132317	1.06414	3.16733	0.00985865	0.132675	-2.70151
H2BFS	0.727902	1.29654	3.16652	0.00987235	0.132777	-2.70286
STK32C	0.318097	1.0244	3.16547	0.00989009	0.132869	-2.70459
CROT	-0.391367	1.06429	-3.16539	0.00989152	0.132869	-2.70473
PPP3CB-AS1	-0.100952	0.995356	-3.16465	0.00990402	0.132955	-2.70595
LINC00607	-0.302241	1.03184	-3.16393	0.00991619	0.133004	-2.70714
ZNF746	0.222217	1.06739	3.16371	0.00992001	0.133004	-2.70751
TAPBP	0.210022	1.00055	3.16256	0.00993948	0.133183	-2.70941
RUNDC1	0.11677	1.04674	3.16154	0.00995682	0.133271	-2.71109
BOC	-0.250384	1.04504	-3.16145	0.00995841	0.133271	-2.71124
KLHDC2	-0.216753	1.02827	-3.16053	0.00997416	0.1334	-2.71277
MYRFL	0.147526	1.04797	3.15974	0.00998755	0.133441	-2.71407
USP47	-0.281949	1.04981	-3.15935	0.00999435	0.133441	-2.71473
ZNF302	-0.510968	1.04954	-3.15917	0.00999734	0.133441	-2.71502
AXIN2	-0.187876	1.0495	-3.15841	0.0100103	0.133441	-2.71627
OSCAR	0.368219	0.891692	3.15803	0.010017	0.133441	-2.71691
IFT57	-0.244962	1.02622	-3.15748	0.0100263	0.133441	-2.71781
ARHGEF18	0.392969	0.985449	3.15696	0.0100354	0.133441	-2.71868
DLL4	0.373782	1.08594	3.1565	0.0100432	0.133441	-2.71944
ABR	0.385448	0.943903	3.1562	0.0100484	0.133441	-2.71994
OVOL1	0.127709	1.03041	3.15608	0.0100504	0.133441	-2.72013
ZNF573	-0.181527	1.00721	-3.1557	0.010057	0.133441	-2.72076
CERS2	0.329704	1.10031	3.1553	0.0100639	0.133441	-2.72142
BLOC1S1	0.744573	1.30251	3.15505	0.0100681	0.133441	-2.72183
SPACA6P	-0.180468	1.05104	-3.15469	0.0100744	0.133441	-2.72244
TJP3	0.126263	1.02596	3.15457	0.0100765	0.133441	-2.72264
ARFRP1	0.13799	1.0543	3.15454	0.0100769	0.133441	-2.72267
ADRM1	0.511442	1.03532	3.15424	0.0100821	0.133441	-2.72317
FARSB	-0.18074	1.06398	-3.15359	0.0100934	0.13351	-2.72426
TCAP	0.178338	1.06094	3.15108	0.0101369	0.134003	-2.72841
CDC42SE1	0.333487	1.02763	3.14997	0.0101561	0.134172	-2.73024
ZNF567	-0.326866	1.09126	-3.14963	0.0101621	0.134172	-2.73081
TAF1A	-0.655444	1.17135	-3.1489	0.0101747	0.134256	-2.73201
ATP6V0A1	0.32521	0.96213	3.14816	0.0101876	0.134345	-2.73323
RPL35A	-0.183573	1.00302	-3.14737	0.0102015	0.134446	-2.73455
CCDC43	-0.447311	1.1223	-3.14628	0.0102205	0.134614	-2.73634
KIAA1462	-0.546828	1.02768	-3.14583	0.0102285	0.134638	-2.7371
ZDHHC9	-0.231705	0.976918	-3.14537	0.0102365	0.134662	-2.73786
MED31	-0.1773	1.01198	-3.1449	0.0102447	0.134687	-2.73863
MEF2BNB	0.300176	1.06268	3.14286	0.0102806	0.134994	-2.74201
GUSBP11	0.804908	1.29849	3.14268	0.0102838	0.134994	-2.74231
ASNSD1	-0.164331	1.02537	-3.14224	0.0102916	0.134994	-2.74304
AC068039.4	-0.301509	0.962484	-3.14209	0.0102942	0.134994	-2.74328
SNRPA	0.504866	1.09741	3.1418	0.0102992	0.134994	-2.74376
ACAA2	0.257153	1.0669	3.14131	0.0103079	0.135026	-2.74457
MYO1F	0.390469	0.860279	3.14052	0.010322	0.135112	-2.74589
CEP290	-0.743299	1.26434	-3.14023	0.0103269	0.135112	-2.74635
CDC42EP3	-0.390514	1.06914	-3.13774	0.0103711	0.135608	-2.75048
FAM13C	-0.703143	1.2083	-3.1369	0.010386	0.135693	-2.75187
KLHDC3	0.362419	0.974555	3.13667	0.0103901	0.135693	-2.75225
AMN1	-0.421717	0.978149	-3.13589	0.0104041	0.135793	-2.75354
BBX	-0.419615	1.04438	-3.13336	0.0104492	0.1363	-2.75772
RP11-700H6.1	0.103284	1.04263	3.13214	0.0104711	0.136386	-2.75975
NDC80	-0.726423	1.12114	-3.13196	0.0104744	0.136386	-2.76004
C6orf223	0.0938319	1.04104	3.13163	0.0104803	0.136386	-2.76059
LZIC	-0.144929	1.03443	-3.13147	0.0104832	0.136386	-2.76086
PALD1	-0.697335	0.958784	-3.13124	0.0104874	0.136386	-2.76124
EIF4B	-0.235409	0.98733	-3.12925	0.0105231	0.136613	-2.76452
IGLJ3	1.12984	1.29486	3.129	0.0105277	0.136613	-2.76495
IGK	0.491944	1.20646	3.12882	0.010531	0.136613	-2.76525
FUT5	0.176533	1.02384	3.12854	0.0105359	0.136613	-2.7657
C8orf48	-0.312745	1.12184	-3.12852	0.0105364	0.136613	-2.76575
LINC01360	0.150887	1.05882	3.12737	0.0105571	0.136773	-2.76764
PQBP1	0.273936	0.951958	3.12714	0.0105613	0.136773	-2.76803
EEFSEC	0.285746	1.07636	3.12507	0.0105989	0.137177	-2.77145
LOC100506538	0.170548	1.04468	3.1233	0.0106311	0.137488	-2.77439
AQP1	-0.899241	1.21026	-3.12275	0.0106411	0.137488	-2.77529
TRIM45	-0.317126	1.07407	-3.12221	0.010651	0.137488	-2.77619
GORASP1	0.122627	1.01506	3.12213	0.0106523	0.137488	-2.77631
LINC00883	-0.3521	1.1013	-3.12201	0.0106547	0.137488	-2.77652
MTMR11	-0.198086	1.04877	-3.12156	0.0106627	0.13751	-2.77726
TMTC3	-0.372858	1.09702	-3.12074	0.0106778	0.137587	-2.77862
LOC284669	0.135571	1.02609	3.12031	0.0106856	0.137587	-2.77932
C2CD2	-0.380037	0.979916	-3.1202	0.0106878	0.137587	-2.77952
PPP1R14B	0.333617	0.976403	3.11857	0.0107176	0.137792	-2.78221
VASN	-0.425084	1.03903	-3.11832	0.0107222	0.137792	-2.78263
LOC440434	-0.333899	0.967611	-3.11829	0.0107228	0.137792	-2.78268
HELZ	0.372558	1.06161	3.11693	0.0107478	0.137907	-2.78492
BRWD3	-0.527159	1.18871	-3.11686	0.0107491	0.137907	-2.78504
LITAF	0.257934	0.97204	3.11676	0.0107509	0.137907	-2.78521
LILRB4	0.313549	1.07402	3.11555	0.0107732	0.138031	-2.7872
DPCD	-0.304598	1.00866	-3.11525	0.0107788	0.138031	-2.78771
ZBTB7B	0.204822	1.04565	3.1152	0.0107797	0.138031	-2.78779
LOC100506489	0.133177	1.058	3.11447	0.0107933	0.138046	-2.789
CC2D1B	0.193945	1.02202	3.11393	0.0108033	0.138046	-2.7899
TBXA2R	-0.290395	1.0544	-3.11315	0.0108176	0.138046	-2.79117
RSPRY1	-0.178141	1.01482	-3.11315	0.0108177	0.138046	-2.79119
DTX1	0.238536	0.976989	3.11304	0.0108197	0.138046	-2.79137
PVRL2	0.2663	1.06937	3.11259	0.010828	0.138046	-2.7921
FASTKD5	0.216146	1.02698	3.11242	0.0108313	0.138046	-2.7924
GPSM1	-0.263792	1.0035	-3.11161	0.0108464	0.138046	-2.79374
PSEN1	0.139892	1.03344	3.11103	0.010857	0.138046	-2.79469
RP1-217P22.2	0.324313	1.04687	3.11071	0.0108631	0.138046	-2.79522
CDH15	0.118228	1.03289	3.11068	0.0108636	0.138046	-2.79527
TINF2	0.31071	1.07402	3.11038	0.0108691	0.138046	-2.79576
NBL1	-0.507062	1.13453	-3.11031	0.0108705	0.138046	-2.79588
ESRRA	0.261642	1.04766	3.1099	0.0108782	0.138046	-2.79657
MTFR1L	0.251297	0.935633	3.10929	0.0108896	0.138046	-2.79758
GANAB	0.468306	1.02634	3.10911	0.0108928	0.138046	-2.79786
LOC101926963	0.495323	1.08474	3.10908	0.0108935	0.138046	-2.79792
PHOSPHO2	-1.06143	1.44266	-3.1086	0.0109024	0.138046	-2.79871
LOC101928323	0.168644	1.06797	3.10858	0.0109028	0.138046	-2.79874
RBM11	0.134963	1.0471	3.10828	0.0109085	0.138046	-2.79925
C6orf136	0.268226	1.02944	3.10659	0.0109401	0.138366	-2.80205
SLC35A4	0.440146	0.944769	3.10608	0.0109497	0.138406	-2.80289
ANKIB1	-0.290623	0.99294	-3.1045	0.0109793	0.138649	-2.8055
FCRL5	1.36736	1.57043	3.10437	0.0109817	0.138649	-2.80571
RAB1B	0.382566	0.975679	3.10391	0.0109905	0.138679	-2.80648
PSG9	0.0643984	1.02957	3.10351	0.0109981	0.138693	-2.80714
ING5	-0.113037	1.00084	-3.10314	0.011005	0.1387	-2.80775
DIABLO	0.31745	1.03191	3.10262	0.0110149	0.138706	-2.80862
AP1M1	0.308662	0.963771	3.10244	0.0110183	0.138706	-2.80891
OXA1L	0.263994	1.01457	3.10179	0.0110306	0.13875	-2.80999
MXD3	0.216311	0.986439	3.10153	0.0110355	0.13875	-2.81043
RABGGTA	0.361948	1.02047	3.10124	0.011041	0.13875	-2.8109
POLE3	0.473069	1.06757	3.09907	0.0110821	0.139161	-2.81449
NMRAL1	0.21275	1.0122	3.09877	0.0110878	0.139161	-2.81498
ALDH16A1	0.431336	0.974101	3.09847	0.0110936	0.139161	-2.81549
NFKBIB	0.187036	1.05876	3.09816	0.0110994	0.139161	-2.816
CUL5	-0.214606	1.08526	-3.09693	0.011123	0.139341	-2.81804
LOC102724689	0.106383	1.03321	3.09673	0.0111266	0.139341	-2.81836
SLC25A11	0.538116	1.0382	3.0957	0.0111464	0.139408	-2.82007
MIR670HG	0.168697	1.07376	3.09523	0.0111554	0.139408	-2.82085
GAPDH	0.188949	1.02318	3.09505	0.0111588	0.139408	-2.82114
RNPC3	-0.57702	1.03253	-3.09414	0.0111763	0.139408	-2.82265
C16orf45	-0.160442	0.950193	-3.09397	0.0111796	0.139408	-2.82294
S100A11	0.365492	1.04737	3.09373	0.0111841	0.139408	-2.82333
ICMT	0.111227	1.00497	3.09344	0.0111898	0.139408	-2.82382
PTPN18	0.148876	1.05461	3.09341	0.0111903	0.139408	-2.82386
SLC2A9	0.247063	1.01214	3.09318	0.0111946	0.139408	-2.82424
GDF15	0.404521	1.15618	3.09309	0.0111965	0.139408	-2.8244
IGFLR1	0.773412	1.14815	3.09272	0.0112036	0.139417	-2.82501
SDHB	0.236164	1.07395	3.09186	0.0112201	0.139495	-2.82643
EFHD1	-1.12139	1.20923	-3.09172	0.0112228	0.139495	-2.82666
AGPAT2	0.322561	0.994908	3.09055	0.0112453	0.139695	-2.8286
MILR1	0.53962	1.17615	3.08992	0.0112574	0.139724	-2.82964
NOTCH2	-0.16394	1.04935	-3.08957	0.0112643	0.139724	-2.83022
LRRD1	0.214349	1.09984	3.08943	0.011267	0.139724	-2.83045
TESK2	0.353332	0.998642	3.08895	0.0112763	0.139759	-2.83125
LAMTOR4	0.329693	1.07051	3.08725	0.0113093	0.140056	-2.83407
G6PC3	0.419705	1.06477	3.08705	0.0113132	0.140056	-2.8344
RP4-740C4.7	-0.363555	0.981577	-3.08461	0.0113605	0.140561	-2.83843
PEX1	-0.216098	0.991611	-3.08415	0.0113695	0.140592	-2.83919
MTHFR	0.124343	1.04102	3.08352	0.0113818	0.140609	-2.84023
STRN	-0.196149	1.06669	-3.08326	0.0113869	0.140609	-2.84067
TERF1	-0.152213	0.99523	-3.08308	0.0113904	0.140609	-2.84096
CIZ1	0.129257	1.02491	3.08022	0.0114466	0.141222	-2.84571
TMEM259	0.152054	1.04088	3.07969	0.0114569	0.141269	-2.84657
C14orf159	0.172909	1.01388	3.0784	0.0114823	0.141426	-2.84872
C14orf79	-0.180784	1.02316	-3.07793	0.0114917	0.141426	-2.8495
IMPDH1	0.429301	1.09294	3.07788	0.0114926	0.141426	-2.84958
GSTP1	0.51603	1.07139	3.07756	0.011499	0.141426	-2.85011
CEBPD	0.690215	1.11806	3.07736	0.0115029	0.141426	-2.85044
GPRIN3	0.319682	1.10513	3.07702	0.0115096	0.141426	-2.851
LOC101926916	0.242261	1.093	3.07663	0.0115173	0.141426	-2.85165
DAG1	-0.178741	1.04127	-3.07593	0.0115311	0.141426	-2.85281
RAB32	0.313507	1.09417	3.07575	0.0115346	0.141426	-2.8531
TBC1D31	-0.179223	1.04557	-3.07556	0.0115385	0.141426	-2.85342
SRPX2	-0.178733	0.968297	-3.07541	0.0115415	0.141426	-2.85367
ZNF496	0.146811	1.03832	3.07482	0.0115532	0.141478	-2.85465
UTP20	-0.610745	1.12921	-3.07453	0.0115588	0.141478	-2.85512
UBP1	-0.25376	1.02623	-3.074	0.0115695	0.141529	-2.85601
TBX2	-0.213393	1.06129	-3.07248	0.0115997	0.141765	-2.85852
DYNC2LI1	-0.267905	1.0045	-3.07237	0.0116019	0.141765	-2.85871
LINC00184	0.15012	1.02411	3.07188	0.0116116	0.141803	-2.85951
ZNF25	-0.387215	1.0018	-3.07081	0.0116329	0.141949	-2.86128
RP11-690I21.2	-0.766665	0.969586	-3.0703	0.0116432	0.141949	-2.86213
SPTBN1	-0.282132	1.07475	-3.0703	0.0116432	0.141949	-2.86214
ASL	0.449095	1.08035	3.06981	0.0116529	0.141987	-2.86294
RAPGEF1	0.471079	1.09888	3.06893	0.0116707	0.142024	-2.86441
COQ3	-0.257206	1.00986	-3.06879	0.0116734	0.142024	-2.86463
FAM161B	-0.187544	0.952539	-3.06867	0.0116757	0.142024	-2.86482
RP11-1275H24.2	-0.316973	0.968375	-3.06802	0.0116889	0.142024	-2.86591
LOC100287098	0.21951	1.09687	3.06784	0.0116924	0.142024	-2.8662
IGF2-AS	0.159939	1.04055	3.0677	0.0116953	0.142024	-2.86644
KIAA0355	-0.437463	1.03536	-3.06711	0.0117071	0.142088	-2.86741
SP100	-0.426748	1.17366	-3.06557	0.0117381	0.14236	-2.86996
EPHX1	1.13512	1.52768	3.06531	0.0117434	0.14236	-2.87039
EDNRB	0.495432	0.957488	3.06497	0.0117502	0.14236	-2.87096
TEK	-0.463948	1.20392	-3.06469	0.0117559	0.14236	-2.87142
RAI2	-0.608965	1.1233	-3.06436	0.0117626	0.142362	-2.87197
CBR1	0.394493	1.02975	3.06329	0.0117841	0.142439	-2.87373
LRRC61	0.254481	0.988751	3.06313	0.0117874	0.142439	-2.874
NOL6	0.146026	1.01121	3.06306	0.0117888	0.142439	-2.87411
ALDH1A3	0.458252	1.10811	3.06121	0.0118264	0.142814	-2.87718
LOC101929243	0.523656	1.19732	3.06059	0.0118389	0.142825	-2.87821
SFXN5	0.0687025	1.0226	3.06052	0.0118404	0.142825	-2.87833
RBBP6	-0.191426	1.03107	-3.05788	0.0118943	0.143394	-2.8827
MRPL55	0.192379	1.02609	3.05726	0.0119069	0.143466	-2.88372
PF4V1	0.392308	1.12872	3.0569	0.0119143	0.143475	-2.88432
UBTD1	0.129011	0.97251	3.05613	0.01193	0.143575	-2.88559
SREK1IP1	-0.252226	1.03898	-3.05585	0.0119358	0.143575	-2.88606
HLX	0.358525	1.02995	3.05449	0.0119637	0.143831	-2.88831
TRIM62	0.153206	1.02774	3.05339	0.0119864	0.144024	-2.89014
LY6E	0.734749	1.16236	3.05257	0.0120033	0.144098	-2.89149
ERVH-6	0.163467	1.02742	3.05237	0.0120074	0.144098	-2.89182
PHF14	-0.170358	1.03705	-3.0521	0.012013	0.144098	-2.89228
AK025288	-0.665563	0.821059	-3.05179	0.0120192	0.144098	-2.89277
ITGA1	-0.933143	1.27234	-3.05111	0.0120334	0.144187	-2.89391
CRADD	0.282771	1.01515	3.05064	0.0120431	0.144224	-2.89468
TDP2	0.336354	0.960235	3.04947	0.0120674	0.144435	-2.89663
MAN1B1-AS1	-0.204846	0.961115	-3.04864	0.0120846	0.144562	-2.898
UQCRC1	0.450855	1.09913	3.04629	0.0121335	0.144978	-2.90189
AFAP1L1	0.375477	1.07692	3.04613	0.0121368	0.144978	-2.90215
RP11-486A14.1	0.109732	1.03664	3.04539	0.0121522	0.144978	-2.90337
CDKN2B	-0.2766	1.016	-3.04538	0.0121524	0.144978	-2.90339
YIPF1	0.417253	1.13563	3.04536	0.0121529	0.144978	-2.90343
B9D1	0.214451	1.05503	3.04499	0.0121607	0.14499	-2.90405
CACTIN	0.155803	1.03275	3.04404	0.0121804	0.145146	-2.90561
CCDC136	0.218162	1.08199	3.0423	0.0122171	0.145502	-2.9085
FGFR2	0.132403	1.07421	3.0416	0.0122316	0.145596	-2.90965
AMOTL1	-0.200322	1.01594	-3.04076	0.0122494	0.145727	-2.91105
RPS19BP1	0.251264	0.993266	3.03938	0.0122785	0.145917	-2.91334
RPTOR	0.402565	1.04261	3.03936	0.0122789	0.145917	-2.91337
USP1	-1.01944	1.32959	-3.03894	0.0122878	0.145943	-2.91407
ZNF782	-0.323854	1.09967	-3.03798	0.012308	0.145974	-2.91565
PRR13	0.178909	0.967556	3.03788	0.0123102	0.145974	-2.91582
GPR137B	0.384568	1.04909	3.03702	0.0123283	0.145974	-2.91724
PTAR1	-0.392372	1.11294	-3.03699	0.0123291	0.145974	-2.9173
LOC101927582	0.202331	1.07633	3.03662	0.0123368	0.145974	-2.9179
ZNF185	1.11206	1.40807	3.03575	0.0123554	0.145974	-2.91935
ARID2	-0.253269	1.01993	-3.03572	0.0123559	0.145974	-2.91939
MIF4GD	0.796593	1.22383	3.03569	0.0123566	0.145974	-2.91944
HRASLS	-0.224003	1.08679	-3.03565	0.0123575	0.145974	-2.91952
GXYLT1	-0.576066	1.21367	-3.03563	0.0123579	0.145974	-2.91955
CFL1	0.333178	1.11161	3.03515	0.012368	0.145994	-2.92033
LOC101928435	0.0752636	1.02998	3.03466	0.0123786	0.145994	-2.92116
NAALAD2	0.11265	1.03943	3.03458	0.0123802	0.145994	-2.92128
TGIF1	0.593974	1.14417	3.03415	0.0123893	0.145994	-2.92199
FKBP8	0.174194	1.04325	3.03364	0.0124002	0.145994	-2.92284
PWWP2A	-0.277242	1.0447	-3.03351	0.012403	0.145994	-2.92306
PRDX4	0.449899	1.07379	3.03333	0.0124068	0.145994	-2.92335
RP11-155O18.6	0.16505	0.993674	3.03285	0.0124171	0.146011	-2.92415
POF1B	0.0675162	1.01778	3.03255	0.0124236	0.146011	-2.92465
ABCD1	0.500831	1.16866	3.03232	0.0124284	0.146011	-2.92503
LOC101927798	0.098715	1.03527	3.03149	0.0124461	0.146071	-2.9264
C5orf30	-0.280265	0.973233	-3.03104	0.0124559	0.146071	-2.92715
HS3ST2	0.540382	0.889537	3.03098	0.012457	0.146071	-2.92724
LINC00314	0.135688	1.04934	3.03082	0.0124606	0.146071	-2.92752
BID	0.625863	1.18157	3.0301	0.0124759	0.146103	-2.9287
UTP23	-0.240827	1.05679	-3.02982	0.0124819	0.146103	-2.92916
LOC728392	-0.455737	0.976598	-3.0295	0.0124887	0.146103	-2.92969
CCL23	1.35151	1.5117	3.02943	0.0124903	0.146103	-2.92981
FLII	0.365356	1.02411	3.02885	0.0125028	0.14617	-2.93078
PRDM16	-0.790841	1.28078	-3.02815	0.0125177	0.146266	-2.93192
MVP	0.315524	0.997064	3.02665	0.0125502	0.146565	-2.93442
KMO	0.638547	0.994111	3.02592	0.0125658	0.146606	-2.93562
SLIT1	0.136897	1.03323	3.02563	0.0125721	0.146606	-2.9361
STYXL1	0.266228	1.10131	3.02555	0.012574	0.146606	-2.93624
TTPAL	-0.17422	1.02172	-3.02516	0.0125822	0.146614	-2.93688
C12orf4	0.329711	1.07111	3.02489	0.0125882	0.146614	-2.93733
TUSC2	0.293201	1.06682	3.02406	0.0126061	0.146743	-2.9387
TOMM22	-0.187067	1.05946	-3.02022	0.0126898	0.1476	-2.94507
CRYL1	0.905353	1.40912	3.02005	0.0126933	0.1476	-2.94534
DCAF16	-0.388263	1.08377	-3.0189	0.0127186	0.147815	-2.94726
GHR	-0.864493	1.23703	-3.01764	0.0127461	0.147956	-2.94934
RP11-539I5.1	-0.271586	1.04484	-3.01763	0.0127463	0.147956	-2.94935
TPMT	0.260564	1.1005	3.01741	0.0127513	0.147956	-2.94972
NOXA1	0.262534	0.996068	3.01692	0.012762	0.148001	-2.95054
TXNL4B	0.158403	0.969367	3.0163	0.0127755	0.148078	-2.95155
SCPEP1	0.179077	1.0038	3.01594	0.0127834	0.148091	-2.95215
TXLNG	-0.219962	1.0447	-3.01282	0.0128523	0.148767	-2.95732
ARNTL2	-0.551016	1.14871	-3.01243	0.0128608	0.148767	-2.95796
TBC1D20	0.1225	1.03364	3.01228	0.0128641	0.148767	-2.95821
SMARCA1	-0.32201	1.05328	-3.01152	0.0128809	0.148767	-2.95947
ITPRIPL2	-0.269175	1.05751	-3.01124	0.0128873	0.148767	-2.95994
ODF2	-0.211348	1.01305	-3.01089	0.0128951	0.148767	-2.96052
PARL	0.124131	1.02437	3.01064	0.0129006	0.148767	-2.96093
ZNF585B	-0.207589	1.04034	-3.01035	0.0129069	0.148767	-2.9614
PLN	-1.03679	1.19363	-3.01031	0.0129078	0.148767	-2.96147
MAGEH1	-0.271289	0.964679	-3.00999	0.012915	0.148767	-2.962
IST1	-0.222843	1.01061	-3.00988	0.0129174	0.148767	-2.96219
TJP1	-0.357266	1.06653	-3.00927	0.0129309	0.148843	-2.96319
WDR7	0.130516	1.0109	3.00891	0.012939	0.148857	-2.9638
SLC15A3	0.578993	0.849993	3.0055	0.0130152	0.149654	-2.96945
ERBB2	-0.142199	1.04705	-3.00513	0.0130235	0.149658	-2.97006
AIMP1	-0.195441	0.976396	-3.00487	0.0130293	0.149658	-2.97049
AQR	-0.156444	1.02598	-3.00401	0.0130485	0.149798	-2.97191
FIZ1	0.156839	1.02093	3.00324	0.0130659	0.149918	-2.97319
DYRK4	0.302334	0.950577	3.00291	0.0130733	0.149924	-2.97374
PKDCC	-0.844914	1.31879	-3.00088	0.0131191	0.150256	-2.9771
NSUN6	-0.522419	1.02167	-3.00083	0.0131201	0.150256	-2.97717
DOCK2	0.230342	1.0763	3.00051	0.0131273	0.150256	-2.9777
NGEF	-0.427081	1.13246	-3.00039	0.0131301	0.150256	-2.9779
MAPKAPK5-AS1	0.155432	1.03974	2.99921	0.0131567	0.150467	-2.97985
SRA1	0.389179	1.02916	2.99896	0.0131624	0.150467	-2.98027
MERTK	0.38829	1.02321	2.99808	0.0131823	0.150615	-2.98172
MPHOSPH10	-0.217162	0.980221	-2.9972	0.0132023	0.150764	-2.98318
C11orf96	-0.668887	0.936964	-2.9961	0.0132273	0.150946	-2.98501
PPP1R15B	0.331483	0.962284	2.99588	0.0132325	0.150946	-2.98538
SYCP3	0.0567884	1.02568	2.99548	0.0132416	0.150946	-2.98604
CTNS	0.451384	1.02533	2.99488	0.0132551	0.150946	-2.98702
KAT6A	-0.254641	1.07882	-2.99475	0.0132581	0.150946	-2.98724
PTPRO	0.175839	1.01443	2.99466	0.0132601	0.150946	-2.98739
GPR183	0.669979	1.00014	2.99358	0.0132848	0.15113	-2.98918
ZNF524	0.364664	1.08607	2.99335	0.0132902	0.15113	-2.98957
SIKE1	-0.270939	1.11585	-2.99259	0.0133076	0.15118	-2.99083
LOC101927503	0.351133	0.988728	2.99254	0.0133086	0.15118	-2.9909
HLA-DOA	0.430276	1.13902	2.99146	0.0133335	0.151363	-2.9927
ABHD17A	0.509323	0.881631	2.99123	0.0133387	0.151363	-2.99307
ZNF559	-0.29965	0.922808	-2.99036	0.0133587	0.15141	-2.99452
CSTF3	-0.350432	1.0408	-2.98998	0.0133673	0.15141	-2.99514
BCKDHA	0.404976	1.07342	2.98994	0.0133683	0.15141	-2.9952
THUMPD1	-0.222491	1.02675	-2.98983	0.0133708	0.15141	-2.99539
DEPTOR	-0.243732	1.0381	-2.98845	0.0134027	0.151667	-2.99768
VWA5A	0.206668	0.967487	2.98824	0.0134075	0.151667	-2.99802
KAT5	0.285378	0.943802	2.98721	0.0134312	0.151801	-2.99972
DDX24	-0.413044	1.15726	-2.98712	0.0134334	0.151801	-2.99988
SEPT7	-0.226865	1.04606	-2.98655	0.0134466	0.151818	-3.00082
ATP2A2	0.140169	1.04153	2.98645	0.0134489	0.151818	-3.00099
SPRYD4	0.575218	1.01446	2.98584	0.0134631	0.151898	-3.002
EMILIN2	0.32653	1.01407	2.98471	0.0134893	0.152114	-3.00387
EVC2	-0.182193	1.04252	-2.98378	0.0135107	0.152158	-3.0054
CX3CL1	-0.911183	1.33884	-2.98348	0.0135179	0.152158	-3.00591
AKAP5	0.177228	1.07741	2.9834	0.0135196	0.152158	-3.00603
CD79A	0.475573	1.10043	2.98328	0.0135225	0.152158	-3.00624
NFAM1	0.388535	0.998491	2.98303	0.0135283	0.152158	-3.00665
RCN2	-0.219085	1.01749	-2.98188	0.0135552	0.152382	-3.00856
PROS1	-0.214776	1.03438	-2.98104	0.0135748	0.152523	-3.00995
NCK1-AS1	0.420809	1.08352	2.9801	0.0135967	0.15269	-3.0115
SCAMP5	0.192998	1.03984	2.97935	0.0136144	0.152808	-3.01275
PLEKHM2	0.35703	0.928972	2.97879	0.0136274	0.152853	-3.01367
PMP2	0.0594433	1.01427	2.97832	0.0136384	0.152853	-3.01445
ZMYM1	-0.303184	1.05101	-2.97809	0.0136439	0.152853	-3.01483
ARMCX6	0.118762	1.00839	2.97797	0.0136466	0.152853	-3.01502
CLPP	0.322585	0.974533	2.97717	0.0136654	0.152985	-3.01635
PARP10	0.0990715	1.02109	2.9758	0.0136978	0.153269	-3.01863
LINC01272	0.897053	1.24107	2.97488	0.0137196	0.153432	-3.02015
HSF4	0.423961	1.03346	2.9743	0.0137331	0.153505	-3.0211
HAX1	0.170541	0.948837	2.9738	0.013745	0.153558	-3.02193
HLA-DRA	0.412413	0.851329	2.9726	0.0137734	0.153796	-3.02392
BCL2L11	0.260944	1.06744	2.97191	0.0137897	0.153801	-3.02506
ADCY2	-0.384004	1.10799	-2.97182	0.013792	0.153801	-3.02522
COL24A1	-0.719403	1.02447	-2.97169	0.0137952	0.153801	-3.02543
TONSL	0.097558	1.00628	2.97	0.0138354	0.154169	-3.02823
DNAJC10	-0.264598	1.08613	-2.96863	0.0138679	0.154389	-3.03049
CECR1	0.33045	0.958756	2.96857	0.0138693	0.154389	-3.03059
WAS	0.116076	1.01897	2.96806	0.0138816	0.154446	-3.03144
PEBP1	0.178497	0.97426	2.96687	0.0139099	0.154682	-3.0334
PLEKHO1	0.321903	0.962276	2.96567	0.0139387	0.154906	-3.03539
YY1	-0.264072	1.01865	-2.96544	0.0139444	0.154906	-3.03578
COA5	-0.231461	1.05043	-2.96512	0.0139519	0.15491	-3.0363
TMEM208	0.39056	1.11044	2.96408	0.0139771	0.15511	-3.03803
SACS	-0.39402	1.05513	-2.96289	0.0140057	0.155347	-3.04
UBE2J2	0.155727	1.00777	2.96211	0.0140246	0.155478	-3.0413
REV1	-0.218298	1.03121	-2.96025	0.0140696	0.155737	-3.04437
EPHA3	-1.0164	1.5172	-2.9601	0.0140732	0.155737	-3.04462
ABHD6	0.272715	1.06891	2.95981	0.0140802	0.155737	-3.0451
SSR4	0.486907	0.959118	2.95946	0.0140887	0.155737	-3.04568
ANKLE1	0.261201	1.11031	2.95937	0.014091	0.155737	-3.04583
SMNDC1	-0.0965224	1.00256	-2.95883	0.0141041	0.155737	-3.04672
SDF4	0.391134	0.902965	2.95826	0.0141178	0.155737	-3.04766
ENAH	-0.503815	1.11019	-2.95774	0.0141305	0.155737	-3.04852
P4HB	0.426527	0.97114	2.95771	0.0141311	0.155737	-3.04857
RP11-379H18.1	-0.691306	1.2452	-2.95729	0.0141414	0.155737	-3.04926
DDHD2	-0.249273	1.02227	-2.95702	0.0141479	0.155737	-3.04971
SYT5	0.0765253	1.00901	2.95632	0.0141652	0.155737	-3.05088
CETN3	-0.237171	1.01042	-2.95629	0.0141659	0.155737	-3.05093
VEZF1	-0.263047	1.00813	-2.95622	0.0141674	0.155737	-3.05103
APOE	0.417583	0.976512	2.95544	0.0141865	0.155737	-3.05233
CALCR	-0.223997	1.08957	-2.95521	0.0141923	0.155737	-3.05272
SCAF1	0.161952	1.0164	2.95505	0.0141961	0.155737	-3.05298
MAP3K14	0.101808	1.01275	2.95478	0.0142026	0.155737	-3.05342
CCDC104	-0.328101	1.07737	-2.95471	0.0142044	0.155737	-3.05354
GLRB	-0.686743	1.179	-2.95454	0.0142087	0.155737	-3.05383
CCT6B	-0.22751	1.06013	-2.95425	0.0142158	0.155737	-3.05431
PLXNA2	-0.309538	1.03453	-2.9541	0.0142194	0.155737	-3.05455
ATOX1	0.299566	0.954324	2.95407	0.0142201	0.155737	-3.0546
RTN3	0.275926	1.0641	2.95385	0.0142254	0.155737	-3.05496
TRAPPC5	0.670339	1.11026	2.95375	0.0142279	0.155737	-3.05512
ME3	0.319901	1.05027	2.95329	0.0142393	0.155782	-3.05589
APRT	0.411779	1.0757	2.9525	0.0142586	0.155851	-3.05719
SAMHD1	0.188512	1.05035	2.95227	0.0142642	0.155851	-3.05757
LAS1L	-0.254029	1.02901	-2.95216	0.0142671	0.155851	-3.05777
PEX14	0.243306	1.05233	2.95172	0.0142778	0.155889	-3.05849
PPT1	0.400761	1.1043	2.951	0.0142956	0.155924	-3.05969
AURKAIP1	0.155661	1.01406	2.95077	0.0143012	0.155924	-3.06006
TEX261	0.258485	1.05137	2.95071	0.0143026	0.155924	-3.06016
LOC100506119	0.794858	1.19952	2.95031	0.0143125	0.155953	-3.06082
OBSL1	-0.233945	1.05773	-2.94975	0.0143263	0.155957	-3.06175
INTS3	-0.256049	1.02856	-2.94945	0.0143337	0.155957	-3.06224
SH3TC1	0.338934	1.02721	2.94942	0.0143345	0.155957	-3.0623
TUBA1C	0.265186	1.00531	2.94866	0.0143533	0.156039	-3.06356
KIAA0930	0.284446	1.03025	2.94831	0.0143619	0.156039	-3.06413
APOBEC3F	0.168978	1.06668	2.94807	0.0143678	0.156039	-3.06453
GRB10	-0.428647	0.944742	-2.94767	0.0143778	0.156039	-3.0652
PGD	0.279658	1.0919	2.94717	0.0143902	0.156039	-3.06602
STRA13	0.615752	1.0987	2.94715	0.0143907	0.156039	-3.06606
LINC00202-1	0.146642	0.985966	2.94683	0.0143986	0.156039	-3.06659
LNP1	-0.659671	1.18257	-2.94678	0.0143998	0.156039	-3.06666
HIBCH	-0.318066	1.01376	-2.94484	0.0144481	0.156315	-3.06988
[truncated: 19,642 more rows]
