# Supplementary material for: Role of neutrophil extracellular trap and immune infiltration in atherosclerotic plaque instability: Novel insight from bioinformatics analysis and machine learning
Source: Medicine (Baltimore). 2023 Sep 22;102(38):e34918. doi: 10.1097/MD.0000000000034918 (PMC10519497; doi:10.1097/MD.0000000000034918)
Supplement: Supplementary file 3 [file medi-102-e34918-s003.xlsx]

## Sheet: Supplemental Table S3
Table S3. The detailed results of differential expression analysis of the GSE120521
	logFC	AveExpr	t	P.Value	adj.P.Val	B
RP1-140K8.5	-0.985546	0.688113	-37.5267	1.06522e-08	0.000599057	11.1133
KNTC1	0.526837	2.91977	19.9262	5.75449e-07	0.0108394	6.84852
RP11-2C24.3	-0.34072	0.591231	-19.9109	5.78225e-07	0.0108394	6.84318
TM4SF19	2.51998	2.6757	14.8754	3.55937e-06	0.0350638	4.80886
CENPA	0.559023	0.530156	14.2369	4.66982e-06	0.0350638	4.50252
LL21NC02-21A1.1	-0.765459	0.407453	-14.0356	5.09944e-06	0.0350638	4.40313
RP11-339B21.10	-1.03372	0.51686	-13.9794	5.22747e-06	0.0350638	4.37512
RP5-933K21.2	-0.152758	0.0763789	-13.8456	5.54732e-06	0.0350638	4.30802
LTA	0.215843	0.107921	13.8198	5.6114e-06	0.0350638	4.29504
ORMDL3	-0.89323	4.25052	-12.1896	1.21409e-05	0.0552785	3.4214
UBE2J1	0.424827	3.39784	12.0988	1.27092e-05	0.0552785	3.36954
FOXO4	-0.490751	2.10139	-12.0585	1.29713e-05	0.0552785	3.34639
SGCA	-1.73117	4.90581	-12.0148	1.32624e-05	0.0552785	3.32123
PEX11A	-0.657869	1.84785	-11.8105	1.47283e-05	0.0552785	3.20233
VNN1	1.39624	2.31633	11.8039	1.47792e-05	0.0552785	3.19841
SCHIP1	-1.21065	2.5836	-11.6843	1.5727e-05	0.0552785	3.1279
CENPF	0.99327	1.12544	11.4809	1.75053e-05	0.0579096	3.00635
RIPPLY3	-0.138685	0.137494	-11.1427	2.10002e-05	0.0645328	2.79974
HIST1H1D	1.17191	4.75261	10.8963	2.4055e-05	0.0645328	2.64553
CCDC102A	-0.866217	2.61519	-10.797	2.54285e-05	0.0645328	2.58247
HIST1H2BH	1.16516	1.9733	10.5812	2.87362e-05	0.0645328	2.44357
MICAL2	-1.1328	6.60378	-10.4985	3.01326e-05	0.0645328	2.38966
KLK4	0.403632	0.250584	10.4565	3.08727e-05	0.0645328	2.3621
EFS	-0.953452	2.11653	-10.4443	3.10911e-05	0.0645328	2.35409
ATP6V0D2	1.87598	1.36974	10.3511	3.2822e-05	0.0645328	2.29254
GPR146	1.38883	1.39334	10.3468	3.2903e-05	0.0645328	2.28974
EFEMP2	-0.862241	4.94666	-10.2969	3.38776e-05	0.0645328	2.25657
ANO1	-1.80141	4.24428	-10.259	3.46409e-05	0.0645328	2.23126
HVCN1	0.87299	2.76231	10.1798	3.6298e-05	0.0645328	2.17816
ATP6V0C	0.881787	3.60295	10.0981	3.8105e-05	0.0645328	2.12295
NGF	-1.41969	1.62181	-10.0952	3.81712e-05	0.0645328	2.12098
C19orf54	0.552643	0.867811	10.0841	3.84247e-05	0.0645328	2.11346
RPL23AP17	-0.271912	0.397664	-10.0803	3.85119e-05	0.0645328	2.11088
RP11-277P12.20	0.344691	0.337503	9.97197	4.10998e-05	0.0645328	2.03698
PCYOX1	-0.855327	4.42192	-9.93547	4.20164e-05	0.0645328	2.01191
MPTX1	0.222113	0.111056	9.91989	4.24147e-05	0.0645328	2.00118
DCSTAMP	1.75462	1.35157	9.81365	4.525e-05	0.0645328	1.92764
MIR22HG	-0.808936	4.48724	-9.75344	4.69532e-05	0.0645328	1.88565
ADD1	-0.426797	5.6882	-9.63366	5.05654e-05	0.0645328	1.80141
RP11-1293J14.1	-0.616905	0.372528	-9.60652	5.14273e-05	0.0645328	1.7822
HIP1R	-0.860756	2.38764	-9.58602	5.20899e-05	0.0645328	1.76765
ADRA1B	-1.83146	1.25036	-9.56782	5.26861e-05	0.0645328	1.75471
CNKSR3	-1.11463	2.78833	-9.55362	5.31568e-05	0.0645328	1.7446
DAB2IP	-0.883826	3.56846	-9.54371	5.34881e-05	0.0645328	1.73754
TJP2	-1.00309	4.33335	-9.50734	5.47248e-05	0.0645328	1.71156
MALT1	0.564327	3.0886	9.46698	5.61356e-05	0.0645328	1.68263
AC010136.2	-0.623129	0.520734	-9.37594	5.94738e-05	0.0645328	1.61697
KMT5A	-0.635678	3.99314	-9.29336	6.27005e-05	0.0645328	1.55691
SEC23A	-0.616328	5.97516	-9.27183	6.35743e-05	0.0645328	1.54118
SLC24A3	-1.91992	2.25363	-9.23191	6.52318e-05	0.0645328	1.51193
TM4SF19-AS1	1.69478	1.36778	9.2215	6.56724e-05	0.0645328	1.50427
EFEMP1	-1.2693	8.95995	-9.21966	6.57504e-05	0.0645328	1.50293
PKIG	-1.06394	5.03867	-9.2094	6.61887e-05	0.0645328	1.49537
GDPD1	0.580296	1.64498	9.20305	6.64611e-05	0.0645328	1.4907
LNP1	-0.672952	1.75982	-9.17447	6.77048e-05	0.0645328	1.46963
ATP8B2	-1.05272	4.79822	-9.17138	6.78408e-05	0.0645328	1.46735
FBLN5	-2.14912	5.68753	-9.16921	6.79365e-05	0.0645328	1.46575
CSDC2	-1.56794	2.15596	-9.15144	6.87264e-05	0.0645328	1.45261
SLC17A3	-0.196162	0.131829	-9.07765	7.21206e-05	0.0645328	1.39781
NGLY1	0.375392	3.63997	9.07662	7.21696e-05	0.0645328	1.39704
GALNS	0.849729	3.02449	9.05765	7.30737e-05	0.0645328	1.38289
ST18	1.44326	1.09324	9.01207	7.52993e-05	0.0645328	1.34879
CLEC18A	-2.00372	1.83282	-8.98278	7.67709e-05	0.0645328	1.32679
DUSP26	-2.35595	2.50064	-8.97759	7.70349e-05	0.0645328	1.32289
RP11-93B14.10	0.781489	0.506582	8.9759	7.71211e-05	0.0645328	1.32161
MMP7	4.01643	2.43339	8.97412	7.72124e-05	0.0645328	1.32027
RP3-389A20.5	-0.989768	0.963579	-8.95097	7.84066e-05	0.0645328	1.30282
PLCE1	-0.496151	2.10188	-8.91661	8.02179e-05	0.0645328	1.27686
SLFNL1-AS1	-0.517933	0.955831	-8.89979	8.11223e-05	0.0645328	1.26412
ALOX5AP	1.68889	4.68624	8.85357	8.36682e-05	0.0645328	1.229
ARHGAP1	-0.679148	4.66398	-8.84552	8.4121e-05	0.0645328	1.22287
HIST1H2BD	0.710848	5.55432	8.83613	8.46523e-05	0.0645328	1.21571
CLTB	-0.365372	5.17741	-8.83228	8.48715e-05	0.0645328	1.21277
RP11-325L12.6	-1.02774	0.871316	-8.82235	8.54398e-05	0.0645328	1.20518
CCNB1	1.21729	1.91001	8.80646	8.63579e-05	0.0645328	1.19304
P3H3	-0.884888	3.45734	-8.78247	8.77654e-05	0.0645328	1.17466
RP11-93M12.1	-1.14507	1.41772	-8.76937	8.85453e-05	0.0645328	1.16461
GPAT3	1.22979	1.98099	8.72832	9.10405e-05	0.0645328	1.13302
GAPDHP40	-0.579534	0.328567	-8.72203	9.143e-05	0.0645328	1.12817
RP11-520A21.1	0.488628	0.244314	8.67054	9.46904e-05	0.0645328	1.08834
SVEP1	1.8258	2.80514	8.66749	9.48879e-05	0.0645328	1.08598
LINC00632	-0.896359	1.06101	-8.65454	9.57311e-05	0.0645328	1.07592
MLYCD	-0.197845	1.56503	-8.64609	9.62857e-05	0.0645328	1.06936
AC007919.18	1.68111	1.01514	8.64451	9.63895e-05	0.0645328	1.06813
ZBTB47	-1.01276	3.44459	-8.6057	9.89877e-05	0.0654926	1.0379
PTGIS	-1.31746	6.05808	-8.56735	0.000101635	0.066386	1.00791
SLC25A4	-2.00797	4.71821	-8.53953	0.000103606	0.066386	0.986084
CSPG4P12	-0.405686	1.86515	-8.50741	0.000105936	0.066386	0.960809
PCDHGB6	-0.242802	1.4701	-8.49567	0.000106802	0.066386	0.951553
FABP5P7	4.22008	2.45929	8.49194	0.000107079	0.066386	0.948608
LIPA	1.93747	6.1699	8.48468	0.000107621	0.066386	0.942875
SH3GLB2	-0.6386	4.27484	-8.47164	0.000108601	0.066386	0.93257
SPRYD3	-0.884746	4.36676	-8.43785	0.00011119	0.0672379	0.905795
FANCI	1.07955	1.7997	8.3896	0.000115011	0.0678767	0.867403
PLPP7	-0.612413	1.75793	-8.38485	0.000115395	0.0678767	0.863618
CCDC88A	1.00349	4.82028	8.36007	0.000117423	0.0678767	0.84382
RSU1P3	-1.41896	3.11246	-8.32194	0.000120624	0.0678767	0.813259
CTD-2319I12.10	1.95928	1.18317	8.31558	0.000121168	0.0678767	0.808145
GALNT18	-1.59568	3.12619	-8.29091	0.000123303	0.0678767	0.788296
ARL6IP1	0.568874	5.50772	8.26116	0.000125936	0.0678767	0.764296
KDM4C	0.307026	3.8889	8.26069	0.000125978	0.0678767	0.763912
ZWINT	0.962603	1.87976	8.26048	0.000125997	0.0678767	0.763746
C12orf49	0.640236	3.31845	8.26045	0.000125999	0.0678767	0.763724
HIST1H2BF	1.18114	2.27748	8.25894	0.000126135	0.0678767	0.762498
INAFM1	-0.78468	2.31653	-8.25232	0.00012673	0.0678767	0.75715
EHD3	-1.25605	3.16681	-8.23493	0.00012831	0.0680746	0.743073
ATP6V1C1	0.582655	4.38466	8.21555	0.000130098	0.0683779	0.727354
PKDCC	-1.96755	4.0174	-8.18968	0.000132528	0.0687301	0.706325
HPGD	2.20536	2.17646	8.17308	0.000134115	0.0687301	0.692802
SOWAHC	-0.665289	1.99379	-8.16977	0.000134434	0.0687301	0.690101
NTF3	-1.90072	2.10543	-8.13359	0.000137979	0.0695276	0.660531
MTUS2	-1.61399	1.46993	-8.12126	0.000139211	0.0695276	0.650434
CYB5R3	-0.84746	5.68289	-8.10751	0.0001406	0.0695276	0.639158
GPR176	-0.990945	4.1989	-8.09388	0.000141992	0.0695276	0.627961
GADD45A	-0.924671	5.00639	-8.08527	0.000142881	0.0695276	0.620876
KB-1433G4.1	-1.52557	2.19155	-8.07405	0.000144047	0.0695276	0.61164
RBMXL1	-0.691482	2.70361	-8.06831	0.000144648	0.0695276	0.606908
TMEM19	0.753209	3.53296	8.04489	0.00014713	0.0698232	0.58758
TUBGCP3	0.49635	3.23926	8.03589	0.000148097	0.0698232	0.580141
MTRF1L	-0.668393	3.27911	-8.02765	0.000148988	0.0698232	0.573329
TUSC1	-0.46773	3.00904	-7.94525	0.000158249	0.0731314	0.504832
EIF5A2	-0.865466	2.93156	-7.92936	0.000160111	0.0731314	0.491547
KLHL30	-1.48132	1.91916	-7.92698	0.000160391	0.0731314	0.489564
MPPED2	-1.84933	2.1041	-7.91974	0.000161248	0.0731314	0.483505
HABP4	-0.961043	3.77077	-7.87673	0.000166455	0.0734746	0.447414
FKBP1A	0.363063	5.17246	7.87192	0.000167048	0.0734746	0.443373
CITED4	-1.35544	2.16426	-7.87058	0.000167215	0.0734746	0.442241
RP11-711C17.2	-0.718122	0.749857	-7.87044	0.000167231	0.0734746	0.44213
IL17D	-0.74679	0.9762	-7.83871	0.000171217	0.0746426	0.415381
PIP4K2C	-0.511412	3.11069	-7.80246	0.000175902	0.0760613	0.384726
GLA	1.23399	3.93807	7.78679	0.000177973	0.0760613	0.371429
ZFYVE26	0.425408	3.25058	7.77991	0.000178891	0.0760613	0.365587
PCNAP1	-0.664627	0.477787	-7.77253	0.000179881	0.0760613	0.359321
FSCN1P1	-0.205598	0.199483	-7.75287	0.000182552	0.0764486	0.342586
PHTF2	-0.692761	4.16975	-7.74585	0.000183516	0.0764486	0.336606
IBSP	4.32075	3.42271	7.72388	0.000186572	0.0768778	0.317849
GAMT	-0.858466	3.02997	-7.69621	0.000190505	0.0768778	0.294167
SAMD8	-0.376243	3.52897	-7.67938	0.000192942	0.0768778	0.279737
HIST1H1B	1.95503	4.41168	7.67798	0.000193146	0.0768778	0.278531
NINL	-0.809833	1.74694	-7.6775	0.000193217	0.0768778	0.278117
FOXL1	-1.29634	2.74077	-7.67482	0.000193609	0.0768778	0.275815
GABRA4	-0.709006	0.437285	-7.67137	0.000194115	0.0768778	0.272851
FSTL1	-0.966234	7.90857	-7.65988	0.000195812	0.0770074	0.262972
PEAR1	-1.0102	2.37527	-7.6284	0.000200547	0.078055	0.235844
CPXM2	-1.51351	5.34243	-7.61833	0.00020209	0.078055	0.227145
LPXN	1.15825	3.66662	7.60209	0.000204605	0.078055	0.213102
HMCN1	-1.87357	5.52931	-7.59887	0.000205109	0.078055	0.21031
SLC25A32	-0.261389	3.59308	-7.58702	0.000206972	0.078055	0.200044
RP11-168F9.2	-0.971305	0.872771	-7.5791	0.000208228	0.078055	0.193175
TMEM43	-0.677551	5.19564	-7.52466	0.000217105	0.078055	0.145787
RP11-518L10.5	-0.221043	0.125824	-7.52399	0.000217217	0.078055	0.145202
ANXA2	0.891525	8.74917	7.51733	0.000218333	0.078055	0.139384
AC073850.6	2.63909	1.86956	7.50933	0.000219681	0.078055	0.1324
SLC41A1	-0.589492	2.80599	-7.50381	0.000220619	0.078055	0.127564
MRPL49	-0.494071	3.91477	-7.50015	0.000221242	0.078055	0.124361
PSMA6	0.45663	5.77725	7.47384	0.000225782	0.078055	0.101308
GMPR	-1.36831	2.26845	-7.44396	0.000231069	0.078055	0.0750397
ARNTL	0.821338	3.00036	7.44024	0.000231737	0.078055	0.0717621
GNPTAB	0.599657	4.08137	7.43844	0.000232061	0.078055	0.0701774
DMPK	-1.54782	4.45927	-7.43179	0.000233263	0.078055	0.0643132
ACTN4	-1.29883	7.19704	-7.42346	0.000234779	0.078055	0.0569613
TNC	2.12051	6.50455	7.42278	0.000234903	0.078055	0.0563651
FKBP9	-0.670933	5.57935	-7.41914	0.000235568	0.078055	0.0531549
CEP83	0.45584	3.04251	7.41346	0.000236613	0.078055	0.0481313
AP001469.9	-0.295804	0.503637	-7.41096	0.000237074	0.078055	0.0459238
PPP1R3B	-0.88821	4.18376	-7.4097	0.000237307	0.078055	0.0448111
FAM110C	-0.57059	0.824381	-7.40584	0.000238021	0.078055	0.0414001
GALNT2	-1.0075	4.61384	-7.40515	0.000238149	0.078055	0.0407905
NPTN	-0.777736	6.31283	-7.40289	0.000238568	0.078055	0.0387939
TMEM33	0.577842	4.09942	7.38624	0.000241688	0.078055	0.0240516
MGARP	-1.45271	1.72538	-7.38481	0.000241958	0.078055	0.0227822
HRCT1	-1.48143	1.94324	-7.37545	0.000243735	0.078055	0.0144818
ARHGEF25	-1.48998	3.79808	-7.34734	0.000249158	0.078055	-0.0104887
CD151	-1.13667	7.42717	-7.34343	0.000249924	0.078055	-0.0139723
PCDHGA4	-0.564786	1.45022	-7.34209	0.000250187	0.078055	-0.0151644
ERBB2	-1.23278	3.56618	-7.32587	0.000253394	0.078055	-0.0296192
DBI	0.968649	5.67314	7.3245	0.000253668	0.078055	-0.0308441
KLHL41	0.375514	0.672317	7.31979	0.000254608	0.078055	-0.0350416
AP003068.18	-0.29883	0.326136	-7.3191	0.000254746	0.078055	-0.0356558
MMP12	4.42052	3.50688	7.3188	0.000254807	0.078055	-0.0359248
GFPT1	-0.930104	4.11261	-7.3161	0.00025535	0.078055	-0.0383401
IFNGR1	1.05255	6.04088	7.315	0.000255571	0.078055	-0.0393224
PDLIM7	-1.41264	6.20804	-7.30314	0.000257968	0.078055	-0.0499153
ZNF470	-0.54638	1.58895	-7.29442	0.000259749	0.078055	-0.05772
PXDC1	-1.41039	4.85501	-7.29389	0.000259857	0.078055	-0.0581929
MXRA7	-1.10854	5.96486	-7.29273	0.000260094	0.078055	-0.0592277
GJA1	-1.35754	6.34398	-7.291	0.00026045	0.078055	-0.0607787
GRK5	-1.46026	3.37796	-7.28865	0.000260933	0.078055	-0.0628803
TNFRSF12A	-1.26918	5.5151	-7.27685	0.000263378	0.0783697	-0.0734628
AOC3	-2.27207	4.46575	-7.26431	0.000266003	0.078734	-0.0847111
WDR7	0.304879	4.15852	7.23075	0.000273176	0.0804339	-0.114898
KCNK6	-0.558585	3.07366	-7.21176	0.000277334	0.08083	-0.132032
RP11-403A3.3	-1.99329	1.7947	-7.20526	0.000278774	0.08083	-0.137905
C11orf52	-0.725923	0.811523	-7.20499	0.000278833	0.08083	-0.138148
FBLIM1	-1.39991	6.85691	-7.19174	0.000281797	0.0812702	-0.15014
MCM9	0.397544	2.98533	7.18116	0.000284186	0.0814054	-0.159716
ITGB1BP2	-1.52339	2.13648	-7.17688	0.00028516	0.0814054	-0.163599
NCEH1	1.08073	2.95391	7.16689	0.000287447	0.0816437	-0.172658
NCAPH	0.970909	0.911633	7.15652	0.000289845	0.0819112	-0.18208
ADCK3	0.520581	2.85564	7.14178	0.00029329	0.082143	-0.195481
BEND7	-1.10026	1.79668	-7.10845	0.000301256	0.082143	-0.22587
TBCB	-0.259491	6.14369	-7.10719	0.000301563	0.082143	-0.227027
MANBAL	-0.47901	2.76011	-7.10616	0.000301814	0.082143	-0.227968
ZBTB22	-0.475969	2.684	-7.0982	0.000303755	0.082143	-0.235238
RAB34	-0.44065	5.22312	-7.0973	0.000303975	0.082143	-0.236062
GOLGA7B	0.815044	0.771849	7.09121	0.000305473	0.082143	-0.241635
LRRC27	0.867941	1.90463	7.08874	0.000306084	0.082143	-0.243899
ZMIZ1	0.995594	3.17428	7.08292	0.000307524	0.082143	-0.249224
CEPT1	0.518811	4.47612	7.07758	0.000308856	0.082143	-0.254124
TNFSF15	0.88865	1.07602	7.07709	0.000308976	0.082143	-0.254566
NALCN	-1.89591	2.23841	-7.07104	0.000310492	0.082143	-0.260114
RPSA	0.380882	8.10402	7.06619	0.000311715	0.082143	-0.264572
MACROD1	-0.717645	2.95245	-7.06317	0.000312476	0.082143	-0.267337
CACNA1H	-1.54161	1.88148	-7.06278	0.000312575	0.082143	-0.267696
CCRL2	1.47757	2.03243	7.05172	0.00031539	0.0824973	-0.277863
KRT86	-1.04738	1.04908	-7.03732	0.000319097	0.0825321	-0.291111
HIST2H4A	1.16623	6.16857	7.03439	0.000319856	0.0825321	-0.293805
SHROOM3	-2.18494	3.47523	-7.02673	0.000321853	0.0825321	-0.300861
KLHL38	-0.371353	0.331411	-7.01702	0.000324407	0.0825321	-0.309823
SLC12A4	-0.896355	4.79276	-7.01612	0.000324644	0.0825321	-0.31065
TRIP6	-0.462371	4.62942	-7.00529	0.000327522	0.0825321	-0.320655
PLXNB1	-1.34534	3.27054	-7.00226	0.000328331	0.0825321	-0.323454
SPARC	-0.745643	9.97589	-7.0017	0.00032848	0.0825321	-0.323967
REEP2	-0.891104	1.8077	-7.00007	0.000328918	0.0825321	-0.325479
LSM11	-0.336483	1.44101	-6.9953	0.000330199	0.0825321	-0.329885
SDCBP	1.09414	6.27363	6.98468	0.000333074	0.0825447	-0.339713
PELI3	-0.628828	2.33766	-6.98319	0.00033348	0.0825447	-0.341093
LINC00670	-1.71038	1.43257	-6.97462	0.000335826	0.0825447	-0.349041
IGFBPL1	-2.34089	1.78319	-6.97355	0.00033612	0.0825447	-0.350034
FAM149A	-0.970179	2.25242	-6.95885	0.00034019	0.0830284	-0.363677
SLC2A10	-0.738451	2.28711	-6.9462	0.000343737	0.0830284	-0.375433
RP11-845M18.6	-0.775929	0.621666	-6.94362	0.000344466	0.0830284	-0.377835
LYVE1	1.56097	2.4906	6.93881	0.000345827	0.0830284	-0.382307
SNX18	-0.799723	5.08475	-6.93311	0.000347453	0.0830284	-0.387621
CBX3P7	-1.32421	1.08515	-6.92997	0.000348349	0.0830284	-0.390541
FAM162B	0.731556	0.365778	6.92843	0.000348792	0.0830284	-0.391982
GAS6	-1.94787	7.38175	-6.92457	0.000349901	0.0830284	-0.39558
RP11-131J3.1	-0.121065	0.0767527	-6.90467	0.000355683	0.083694	-0.414155
RP11-483I13.2	-0.121065	0.0767527	-6.90467	0.000355683	0.083694	-0.414155
GLIS2	-0.264707	2.44815	-6.89217	0.000359369	0.083862	-0.425843
KANK2	-1.014	5.63969	-6.884	0.000361801	0.083862	-0.433486
ILK	-0.999449	6.42776	-6.88248	0.000362258	0.083862	-0.434915
CKS2	1.17949	2.85192	6.88213	0.000362361	0.083862	-0.435238
RBM20	-0.962665	2.15606	-6.87053	0.000365856	0.0839112	-0.446116
MYEF2	-2.00441	3.86131	-6.86977	0.000366086	0.0839112	-0.446829
C9orf72	0.880394	3.54412	6.86251	0.000368294	0.0839112	-0.453643
PRKCDBP	-1.03029	6.17097	-6.86106	0.000368736	0.0839112	-0.455001
MAP3K5	-0.548833	4.17072	-6.85114	0.000371781	0.0839112	-0.464322
AGPS	0.487323	4.42427	6.84783	0.000372803	0.0839112	-0.467433
GPD2	0.797085	3.33332	6.84415	0.000373946	0.0839112	-0.470903
FAM127A	-0.535083	4.671	-6.84233	0.00037451	0.0839112	-0.47261
PDGFA	-1.06557	5.52292	-6.83225	0.000377661	0.08407	-0.482103
RP11-713H12.2	-2.30791	3.00867	-6.82675	0.000379392	0.08407	-0.487285
AF131215.9	-0.469964	1.10873	-6.81574	0.000382884	0.08407	-0.497668
NCKIPSD	-0.61946	3.01738	-6.8137	0.000383537	0.08407	-0.499598
GNA13	0.670212	4.26619	6.81196	0.000384093	0.08407	-0.501239
PPP1R14A	-2.84071	5.21272	-6.81083	0.000384454	0.08407	-0.502303
HIST1H3I	1.66296	3.62402	6.807	0.000385684	0.08407	-0.505921
HMGB3P21	0.385771	0.192885	6.79205	0.000390527	0.0845391	-0.520061
KIF17	0.951412	0.652488	6.79109	0.000390842	0.0845391	-0.520974
PLBD1	1.98609	3.86549	6.78291	0.000393522	0.0847926	-0.528716
ITGA3	-1.08341	4.90199	-6.77135	0.000397347	0.0851973	-0.539675
PRELP	-1.08695	4.9454	-6.7681	0.00039843	0.0851973	-0.542758
GAPLINC	0.966808	1.67583	6.76032	0.000401037	0.08543	-0.550147
MEGF6	-1.85732	5.09166	-6.74639	0.000405751	0.0857412	-0.563387
IGFBP7	-1.28322	10.388	-6.74334	0.000406793	0.0857412	-0.566291
C3orf52	-0.785429	1.72025	-6.74252	0.000407072	0.0857412	-0.567067
CD33	1.7136	2.90422	6.73644	0.00040916	0.0858523	-0.572863
CDH13	-1.20241	6.29466	-6.73211	0.000410652	0.0858523	-0.576988
FIBIN	-2.31621	4.7734	-6.72359	0.000413605	0.0861494	-0.585104
STK38L	-0.999217	6.67824	-6.71387	0.000417008	0.0863391	-0.594384
ITIH5	-2.0562	3.07364	-6.71175	0.000417753	0.0863391	-0.596408
PARP4	0.806209	4.05231	6.70787	0.000419122	0.0863391	-0.600111
MAGED2	-1.03952	5.79583	-6.69065	0.00042526	0.0871317	-0.61658
SLCO2A1	1.47264	1.36304	6.68077	0.00042883	0.0871317	-0.626048
UTP18	0.651626	3.5304	6.6804	0.000428964	0.0871317	-0.626402
HIST1H2AM	1.58347	4.4148	6.67524	0.000430843	0.0871317	-0.631351
CTD-2015G9.2	-0.324768	0.252535	-6.67028	0.000432654	0.0871317	-0.636102
ABHD6	0.619098	2.37205	6.66759	0.000433643	0.0871317	-0.638689
TOPBP1	0.526919	3.43206	6.66145	0.000435905	0.0871317	-0.644581
UBAC1	0.457505	3.82612	6.65575	0.000438018	0.0871317	-0.650058
ACSL5	1.12821	2.76692	6.65057	0.000439951	0.0871317	-0.655044
SMO	-0.563033	1.86758	-6.64501	0.000442033	0.0871317	-0.66039
RP11-626H12.1	-1.75302	1.53022	-6.6412	0.000443468	0.0871317	-0.66406
ANTXR1	-1.05295	6.74041	-6.63871	0.000444408	0.0871317	-0.666457
JPH2	-2.39206	2.9315	-6.6382	0.000444598	0.0871317	-0.666942
TRIP10	-0.774153	4.01921	-6.63804	0.00044466	0.0871317	-0.6671
ARHGEF9	-1.2898	3.73019	-6.61758	0.000452473	0.0883548	-0.686824
B4GALNT3	-0.713918	2.21583	-6.60497	0.00045737	0.0889172	-0.699012
CTTN	-1.00106	5.85032	-6.60204	0.000458516	0.0889172	-0.701845
TRBV19	0.834878	0.558318	6.58756	0.000464225	0.0890387	-0.715856
SOX4	0.391804	2.66189	6.58353	0.00046583	0.0890387	-0.719764
MAN1A1	0.743874	4.45716	6.5809	0.00046688	0.0890387	-0.722312
UBE2QL1	-0.92584	0.580885	-6.57888	0.000467688	0.0890387	-0.724271
PELI2	-0.57551	2.58869	-6.57801	0.000468037	0.0890387	-0.725115
HIGD2A	0.719089	4.13305	6.5765	0.000468641	0.0890387	-0.726576
ZNF385A	1.36518	3.24024	6.561	0.000474913	0.0899265	-0.741627
PTPN22	1.55083	2.76414	6.5415	0.000482935	0.0901654	-0.760587
ACOT4	0.405806	0.836797	6.53908	0.000483941	0.0901654	-0.762944
MTUS2-AS1	-0.453297	0.253418	-6.53697	0.000484824	0.0901654	-0.765007
PRDM16	-1.75972	2.72297	-6.52971	0.000487862	0.0901654	-0.772079
REEP6	0.418168	0.523648	6.52959	0.000487912	0.0901654	-0.772194
HIST1H3F	1.93799	4.64412	6.52953	0.000487938	0.0901654	-0.772254
DDX24	-0.616331	5.89414	-6.52828	0.000488462	0.0901654	-0.77347
HOXD4	0.676005	0.429194	6.52406	0.000490245	0.0901654	-0.777595
PTRF	-1.04564	7.00286	-6.52213	0.000491059	0.0901654	-0.779472
CTB-120L21.1	0.445869	0.222935	6.51942	0.000492208	0.0901654	-0.782117
MYH10	-2.77547	7.33841	-6.51408	0.000494483	0.090288	-0.787336
PBXIP1	-0.904754	5.1595	-6.50444	0.000498614	0.0906981	-0.796754
EXT1	-1.56213	5.20379	-6.50134	0.000499954	0.0906981	-0.799792
RP11-626H12.3	-0.415574	0.260555	-6.4843	0.000507379	0.0917331	-0.816476
NSMAF	0.674374	4.23968	6.48079	0.000508921	0.0917331	-0.819912
GDI1	-0.398603	4.60827	-6.47264	0.000512532	0.0917677	-0.827912
ARHGEF26	-1.59914	2.81848	-6.46732	0.000514905	0.0917677	-0.83314
MED13	-0.674073	4.62798	-6.46631	0.000515354	0.0917677	-0.834127
ALDH1B1	-2.10057	4.77635	-6.46567	0.000515641	0.0917677	-0.834756
RP11-196G18.3	0.604996	1.03168	6.45797	0.000519099	0.091831	-0.842321
EIF4A1	0.76671	7.84755	6.45761	0.000519262	0.091831	-0.842676
KLHL30-AS1	-0.546094	0.356435	-6.4538	0.000520983	0.0918465	-0.846419
MREG	1.211	1.85094	6.43652	0.000528875	0.0924816	-0.863433
CYTL1	-2.87003	3.85121	-6.43187	0.000531024	0.0924816	-0.868022
RP13-463N16.6	-0.25969	0.129845	-6.4263	0.000533607	0.0924816	-0.873513
NSUN7	-1.40845	1.41341	-6.4251	0.000534166	0.0924816	-0.874697
PIP5K1A	-0.473187	3.92079	-6.42315	0.00053508	0.0924816	-0.87663
TMEM263	-0.659858	4.42184	-6.42272	0.000535276	0.0924816	-0.877046
PCBP4	-0.952847	3.6023	-6.42097	0.000536096	0.0924816	-0.878778
VIPR2	-1.71101	1.41977	-6.41145	0.000540572	0.0927182	-0.888186
RASGEF1B	1.16024	4.15034	6.41071	0.000540923	0.0927182	-0.888919
ASAP2	-0.751256	3.68245	-6.40518	0.000543542	0.0927182	-0.894383
S100A10	1.43375	6.18086	6.39651	0.00054768	0.0927182	-0.902964
AC005276.1	-0.511818	1.34636	-6.39019	0.00055072	0.0927182	-0.909227
HCP5	0.868327	2.62928	6.38663	0.000552439	0.0927182	-0.912754
RGCC	1.68952	4.7331	6.38313	0.000554135	0.0927182	-0.91622
FEZ1	-0.833754	4.24782	-6.38273	0.00055433	0.0927182	-0.916619
NXPH3	-2.06993	3.26538	-6.38183	0.000554768	0.0927182	-0.917512
PICSAR	-0.398208	0.272641	-6.37981	0.000555754	0.0927182	-0.91952
EPS8L2	-1.12654	3.12115	-6.37893	0.000556179	0.0927182	-0.920385
RP11-327E2.5	0.507463	0.635279	6.37674	0.000557252	0.0927182	-0.922566
EFCAB8	-0.239847	0.231477	-6.37262	0.000559269	0.0927363	-0.926653
TPM2	-2.55783	8.24354	-6.36262	0.000564202	0.0927363	-0.936587
SLC30A3	-1.35184	1.03472	-6.35482	0.000568085	0.0927363	-0.944345
USP2	0.743228	0.460988	6.35378	0.000568602	0.0927363	-0.945376
ITPRIPL1	0.652696	1.1361	6.35198	0.000569507	0.0927363	-0.947175
TMEM206	1.19158	2.45057	6.3503	0.000570346	0.0927363	-0.948839
NEXN	-2.07665	4.03896	-6.34357	0.000573737	0.0927363	-0.955545
HIF1A-AS1	0.197481	0.1239	6.34321	0.000573919	0.0927363	-0.955903
FZD5	0.655882	1.2472	6.34192	0.000574572	0.0927363	-0.957189
RP11-188C12.2	0.227692	1.09598	6.33866	0.000576223	0.0927363	-0.960435
F11R	1.38938	2.98113	6.33582	0.000577667	0.0927363	-0.963265
FABP4	3.01952	2.44526	6.3357	0.000577729	0.0927363	-0.963387
TASP1	-0.696867	3.25326	-6.32578	0.000582806	0.0927363	-0.973283
RP11-1000B6.3	-0.997558	3.71415	-6.32277	0.00058436	0.0927363	-0.976296
COMMD9	0.832893	3.85612	6.32225	0.000584625	0.0927363	-0.976808
PLD3	1.0939	6.96178	6.31719	0.000587246	0.0927363	-0.981867
NRK	-1.41063	1.40256	-6.31663	0.000587538	0.0927363	-0.982429
CXorf21	1.23125	2.75962	6.31546	0.000588146	0.0927363	-0.9836
FKBP15	0.759996	4.11548	6.31441	0.000588692	0.0927363	-0.984648
RNF138	0.553691	3.16596	6.31122	0.000590351	0.0927379	-0.987831
ARL4A	0.715562	3.11906	6.30206	0.000595157	0.0930006	-0.997001
PEPD	0.542263	4.38012	6.29877	0.000596895	0.0930006	-1.0003
ST3GAL5	0.890407	2.83971	6.2986	0.000596985	0.0930006	-1.00047
NCSTN	0.905582	4.76334	6.29167	0.00060066	0.0933148	-1.00741
HENMT1	0.678429	1.93429	6.28639	0.000603479	0.0934943	-1.0127
MSC-AS1	-0.506744	3.93114	-6.2798	0.000607018	0.0935737	-1.01931
RAMP1	-2.59815	5.28649	-6.27924	0.000607319	0.0935737	-1.01988
RP11-401P9.7	-0.490106	0.416936	-6.27281	0.000610799	0.0937791	-1.02634
GNB3	-0.790768	1.15333	-6.27062	0.000611987	0.0937791	-1.02853
CNOT6LP1	-0.437735	0.313233	-6.26502	0.00061504	0.0938713	-1.03416
CIDEB	1.21543	2.39876	6.2634	0.000615927	0.0938713	-1.03579
PAM	-1.33484	7.66451	-6.25583	0.000620091	0.0941146	-1.04341
TGFB1I1	-1.22173	4.11983	-6.25172	0.000622359	0.0941146	-1.04754
ALMS1P1	-0.252314	0.198588	-6.25139	0.000622544	0.0941146	-1.04787
RBM4	-0.23812	5.07354	-6.24238	0.000627566	0.0946194	-1.05696
RHOD	-1.01083	3.09341	-6.22191	0.000639136	0.0953277	-1.07761
LINC01010	0.742704	0.53531	6.22111	0.000639594	0.0953277	-1.07842
SLC7A8	1.75046	3.19536	6.2162	0.00064241	0.0953277	-1.08339
CCDC8	-1.32229	2.45921	-6.21095	0.000645435	0.0953277	-1.0887
LIMS2	-1.34373	3.88272	-6.21022	0.000645857	0.0953277	-1.08944
TMEM129	-0.20494	3.3787	-6.20984	0.000646076	0.0953277	-1.08982
UBE2C	0.726017	1.59971	6.20646	0.000648032	0.0953277	-1.09324
IPMK	0.627556	1.77846	6.20532	0.000648697	0.0953277	-1.0944
FGF2	-1.23538	2.72013	-6.20188	0.000650696	0.0953277	-1.09787
RP11-485O10.3	-0.191013	0.127415	-6.19989	0.000651857	0.0953277	-1.09989
RGN	-1.02095	2.71815	-6.19341	0.000655658	0.0953277	-1.10646
SNX25	-1.27668	3.59697	-6.1932	0.000655781	0.0953277	-1.10667
HIST1H2BM	1.66872	2.10652	6.193	0.000655896	0.0953277	-1.10687
SNPH	-0.501289	1.03818	-6.19284	0.000655994	0.0953277	-1.10704
TMEM251	0.726096	2.84591	6.18551	0.00066032	0.095709	-1.11447
SNRPN	-0.882709	5.87277	-6.18125	0.000662851	0.0958288	-1.11879
CBX7	-0.845571	3.72514	-6.1719	0.000668448	0.0963902	-1.1283
DERA	0.72286	3.79509	6.16751	0.000671093	0.0965242	-1.13276
MCAM	-2.52419	6.1837	-6.16218	0.000674319	0.0967408	-1.13818
ZNF280B	0.0896586	0.165355	6.1582	0.000676737	0.0968406	-1.14223
RP11-473M20.9	0.857356	2.44441	6.15304	0.000679893	0.0970452	-1.14748
RP11-22L13.1	-0.678184	0.614088	-6.14833	0.000682784	0.0972111	-1.15228
GATA6	-1.16591	3.45227	-6.14256	0.000686347	0.0973052	-1.15816
TNFSF10	1.62196	3.75419	6.13861	0.000688802	0.0973052	-1.1622
GRK3	1.06365	2.67704	6.13698	0.000689817	0.0973052	-1.16386
DOK4	-0.80018	3.60144	-6.1361	0.000690366	0.0973052	-1.16476
NOX4	-2.14744	4.84747	-6.12922	0.000694668	0.0976668	-1.17178
FADS2	-1.10966	4.41585	-6.12075	0.000700012	0.0980866	-1.18044
SNX10	1.9633	3.12015	6.11787	0.00070184	0.0980866	-1.18338
SLC6A6	1.46653	3.99251	6.11622	0.000702886	0.0980866	-1.18507
NHS	-1.49172	2.62676	-6.11191	0.000705639	0.0982271	-1.18948
APBB1	-0.86178	3.2977	-6.10839	0.000707893	0.0982975	-1.19309
HIST1H3B	2.24739	4.97547	6.10488	0.000710148	0.0983678	-1.19668
RP3-354N19.3	0.71266	1.12512	6.09863	0.000714182	0.0986001	-1.20308
MYH9	-0.766346	7.70617	-6.09595	0.000715921	0.0986001	-1.20583
NLK	0.378219	2.82749	6.09416	0.000717085	0.0986001	-1.20766
GAB3	0.874253	2.35981	6.0889	0.00072052	0.0988307	-1.21306
SHTN1	0.950518	3.31659	6.08257	0.000724677	0.099159	-1.21956
HTN1	-0.127691	0.976258	-6.06995	0.000733047	0.0995959	-1.23254
DMXL2	1.20454	4.46132	6.06866	0.000733909	0.0995959	-1.23386
RANBP17	-0.74928	2.43985	-6.06764	0.000734589	0.0995959	-1.23491
COX8A	0.28671	6.6365	6.0671	0.000734953	0.0995959	-1.23547
CD99L2	-0.504322	4.23985	-6.06339	0.000737438	0.0996924	-1.23928
CDR1-AS	-1.54628	4.76451	-6.04078	0.000752812	0.101527	-1.26259
GOLGA2	-0.594844	4.78627	-6.03053	0.000759906	0.102022	-1.27318
ZEB2	0.893718	6.4392	6.03022	0.000760115	0.102022	-1.27349
HOXD3	0.739282	0.534663	6.02144	0.000766252	0.102273	-1.28258
GEM	-2.03217	6.27468	-6.02004	0.000767233	0.102273	-1.28402
BRSK2	-0.42145	0.440411	-6.01449	0.000771148	0.102273	-1.28977
FBXO32	-1.69821	5.20571	-6.00947	0.00077471	0.102273	-1.29497
FSTL3	-1.85632	4.13303	-6.00837	0.00077549	0.102273	-1.29611
MFGE8	-1.29109	8.50145	-6.00819	0.000775619	0.102273	-1.2963
SLC16A6	0.998094	1.31048	6.00589	0.000777252	0.102273	-1.29867
CSTB	1.79391	4.41235	6.00421	0.000778456	0.102273	-1.30042
TNFRSF11A	1.36984	1.58299	6.00384	0.000778718	0.102273	-1.3008
PRMT2	-0.402529	5.83664	-6.00144	0.000780439	0.102273	-1.30329
AC009411.2	-1.13733	0.706723	-5.99928	0.000781987	0.102273	-1.30553
TSPYL1	-0.60784	4.74591	-5.98482	0.00079245	0.103242	-1.32054
TMEM140	0.634274	3.76756	5.98356	0.000793371	0.103242	-1.32185
WHAMMP3	-0.684343	3.04996	-5.97965	0.000796232	0.103242	-1.32592
SMURF1	-0.554477	3.12501	-5.97896	0.000796739	0.103242	-1.32663
NCOA4	0.569055	6.04287	5.97094	0.000802646	0.103485	-1.33498
SLC39A8	1.84825	3.2038	5.96645	0.000805972	0.103485	-1.33964
PLEKHG3	-0.99542	3.15353	-5.96473	0.000807254	0.103485	-1.34144
CILP	-0.108885	0.0638061	-5.96447	0.000807452	0.103485	-1.34172
C1orf132	-0.774906	3.17666	-5.96398	0.000807816	0.103485	-1.34222
OXT	0.184092	0.0920462	5.96068	0.000810281	0.103565	-1.34566
RNF125	0.701745	1.7566	5.95493	0.000814592	0.10388	-1.35166
ARVCF	-1.66177	3.94107	-5.94117	0.000825018	0.104971	-1.36601
MRVI1	-1.68925	5.28089	-5.9317	0.000832283	0.105657	-1.37591
TLR6	1.0517	2.24111	5.92521	0.000837303	0.106055	-1.3827
TCEAL3	-1.03619	4.14007	-5.92017	0.000841222	0.106121	-1.38797
GGT7	-0.767072	2.64792	-5.9181	0.00084284	0.106121	-1.39014
SLC52A3	0.491748	0.343873	5.91382	0.000846193	0.106121	-1.39462
INPP5A	-1.24612	3.50042	-5.91319	0.000846688	0.106121	-1.39528
TXNDC12	0.572535	4.02264	5.91247	0.000847258	0.106121	-1.39604
PHYHD1	-0.784547	2.25051	-5.90939	0.00084968	0.106187	-1.39926
ATRNL1	-3.43347	3.46877	-5.9069	0.000851648	0.106197	-1.40187
DBNDD2	-0.766723	5.04988	-5.90386	0.000854055	0.106243	-1.40506
RP11-150O12.6	1.29001	1.04047	5.90168	0.000855791	0.106243	-1.40735
FBXO18	-0.337926	4.66584	-5.89585	0.000860444	0.106375	-1.41347
NPR1	-2.53817	3.14199	-5.89561	0.000860637	0.106375	-1.41372
LPL	1.9214	2.59553	5.89045	0.000864776	0.106594	-1.41914
DBN1	-0.795828	3.76254	-5.88868	0.000866201	0.106594	-1.42099
WDR11	0.511879	4.89187	5.88014	0.000873126	0.106996	-1.42998
SRRM1P3	0.0678436	0.245712	5.87996	0.000873273	0.106996	-1.43017
PARM1	-1.91357	3.46186	-5.87305	0.000878915	0.107227	-1.43744
IGFBP3	-1.75233	6.41977	-5.86841	0.000882733	0.107227	-1.44233
CYB5R2	-0.673164	2.53175	-5.86354	0.00088675	0.107227	-1.44745
IHH	-0.107247	0.0700382	-5.86321	0.00088703	0.107227	-1.44781
TEAD3	-1.18186	2.2711	-5.86246	0.000887651	0.107227	-1.4486
AP000892.6	-1.97366	4.05893	-5.86173	0.00088825	0.107227	-1.44936
AQP1	-1.22082	7.76028	-5.85815	0.000891232	0.107227	-1.45314
RP11-662I13.3	0.732151	0.847813	5.85787	0.000891464	0.107227	-1.45344
TNFAIP8	0.800597	4.26705	5.85297	0.000895558	0.107227	-1.45861
ARHGEF3	1.21211	2.59755	5.85104	0.000897178	0.107227	-1.46065
RP4-635A23.6	0.477486	1.38596	5.84312	0.000903849	0.107227	-1.469
POFUT2	-0.42119	3.49839	-5.84001	0.000906487	0.107227	-1.47229
HNMT	0.782346	5.55901	5.83771	0.000908438	0.107227	-1.47472
TESK2	0.42714	1.43056	5.83549	0.000910333	0.107227	-1.47707
WWC3	-0.652191	3.32668	-5.83529	0.000910501	0.107227	-1.47728
SACS	-0.968347	3.37782	-5.83134	0.000913886	0.107227	-1.48146
PRKAA2	-1.24115	1.74811	-5.83059	0.000914526	0.107227	-1.48225
EXOC7	-0.368764	4.66891	-5.82857	0.00091626	0.107227	-1.48439
CEBPB-AS1	-0.724712	0.715561	-5.82661	0.00091795	0.107227	-1.48647
ABI3BP	1.19738	4.65892	5.82631	0.000918205	0.107227	-1.48678
LRRC63	0.314885	0.324828	5.82628	0.000918236	0.107227	-1.48682
SMARCA1	-1.01742	3.72573	-5.82559	0.000918825	0.107227	-1.48754
SMOC2	-1.75821	6.31844	-5.82481	0.000919503	0.107227	-1.48838
RP11-771K4.3	-0.593569	0.494834	-5.82316	0.000920921	0.107227	-1.49012
RN7SKP161	0.552264	0.276132	5.81082	0.000931659	0.107357	-1.50319
RPRML	-1.46599	1.23374	-5.81045	0.000931989	0.107357	-1.50359
CPSF1P1	0.429408	0.316188	5.81023	0.000932183	0.107357	-1.50383
ATOH8	-2.24122	3.25818	-5.80848	0.000933713	0.107357	-1.50568
MATK	1.92766	2.17021	5.80743	0.000934639	0.107357	-1.50679
ARHGEF10	-0.648293	3.76125	-5.80471	0.000937031	0.107357	-1.50968
PLA2G7	1.84648	2.28048	5.80229	0.000939172	0.107357	-1.51225
RAB23	-1.50261	3.90187	-5.80043	0.000940812	0.107357	-1.51422
PCDHGA1	-0.342416	0.389429	-5.79828	0.000942722	0.107357	-1.51651
CATIP-AS2	0.205	0.1025	5.79825	0.000942747	0.107357	-1.51654
PDK3	-0.938312	4.1165	-5.79793	0.000943032	0.107357	-1.51688
DOCK4-AS1	0.564757	1.4351	5.77871	0.000960276	0.107422	-1.53732
AF001548.3	-1.0939	0.947152	-5.77627	0.000962487	0.107422	-1.53991
MANSC1	-1.26757	2.49875	-5.7757	0.00096301	0.107422	-1.54052
PCAT19	0.785746	0.61429	5.77404	0.000964518	0.107422	-1.54229
TAGLN	-2.08324	10.5895	-5.77266	0.000965777	0.107422	-1.54376
RIPK2	0.720408	2.95556	5.77265	0.00096579	0.107422	-1.54377
SNHG14	-1.35275	5.29374	-5.77193	0.000966446	0.107422	-1.54454
IL1RN	1.72783	2.28849	5.77161	0.000966736	0.107422	-1.54488
CAMK2G	-1.12224	4.00266	-5.77025	0.000967979	0.107422	-1.54633
HIST1H3G	1.28016	1.73306	5.76924	0.000968901	0.107422	-1.5474
OXTR	-1.61777	1.69028	-5.76491	0.00097288	0.107422	-1.55202
BMS1P10	-0.501746	1.81535	-5.7643	0.000973436	0.107422	-1.55267
SYNPO	-1.56352	4.95562	-5.7625	0.0009751	0.107422	-1.55459
RPS9	0.233964	8.77025	5.75961	0.000977767	0.107422	-1.55767
ANO6	-0.543084	5.19312	-5.75945	0.000977916	0.107422	-1.55785
LINC01587	-0.385997	0.396029	-5.75709	0.000980106	0.107422	-1.56037
FAM167B	0.949014	0.84069	5.75421	0.000982778	0.107422	-1.56344
AC011752.1	-0.94661	1.01648	-5.75414	0.000982847	0.107422	-1.56352
DYNLL2	-0.620519	3.0794	-5.74974	0.000986947	0.107422	-1.56821
OTUD7B	-0.866534	2.71334	-5.74873	0.000987895	0.107422	-1.56929
GRIA3	-1.0651	1.09072	-5.74823	0.000988357	0.107422	-1.56982
KRT80	-0.617122	0.407025	-5.74747	0.000989077	0.107422	-1.57064
DACT3	-1.6765	3.47001	-5.74608	0.00099038	0.107422	-1.57213
NPR3	-2.60764	2.8063	-5.74596	0.000990486	0.107422	-1.57225
IGSF9B	-1.665	1.75821	-5.74455	0.000991815	0.107422	-1.57376
ADCY9	-0.966065	2.86253	-5.74301	0.000993269	0.107422	-1.57541
CDK1	1.23141	1.87219	5.72942	0.00100616	0.108607	-1.58995
RASL12	-2.17271	3.32195	-5.72136	0.0010139	0.109075	-1.59859
RP11-159J3.1	-0.176828	0.111851	-5.72024	0.00101498	0.109075	-1.59979
HIST1H3C	1.67213	4.32165	5.71886	0.00101631	0.109075	-1.60127
IL10	1.17457	1.37444	5.71647	0.00101862	0.109115	-1.60383
GM2A	1.09574	4.27041	5.71435	0.00102068	0.109127	-1.6061
CAP2	-1.56502	3.16377	-5.70919	0.00102571	0.10942	-1.61164
SNX33	-0.495662	3.36713	-5.70755	0.0010273	0.10942	-1.6134
ZSWIM8-AS1	-0.640858	0.438417	-5.70066	0.00103407	0.109678	-1.6208
MYLIP	-1.76526	4.88717	-5.69624	0.00103844	0.109678	-1.62555
LDB3	-2.20551	2.17355	-5.69546	0.00103922	0.109678	-1.62639
PAK1	0.729947	4.08492	5.69358	0.00104107	0.109678	-1.62841
EMP2	-0.938102	4.49042	-5.6917	0.00104294	0.109678	-1.63043
LRRC8C	0.864821	2.39731	5.69083	0.00104381	0.109678	-1.63137
VCL	-1.25646	5.9678	-5.68709	0.00104755	0.109678	-1.6354
ASTN2-AS1	-0.128425	0.0752965	-5.68708	0.00104755	0.109678	-1.6354
CTSL	2.24443	7.11051	5.68649	0.00104815	0.109678	-1.63605
NAT9	-0.400513	3.74129	-5.6836	0.00105104	0.109678	-1.63915
NHSL1	0.801637	1.24072	5.68347	0.00105118	0.109678	-1.6393
SLC31A2	1.24083	3.62613	5.68117	0.00105348	0.109715	-1.64176
RASGRP2	-0.756879	3.36636	-5.67134	0.00106344	0.110546	-1.65236
RAB11FIP3	-0.630005	3.27894	-5.6674	0.00106745	0.110759	-1.65661
CDK5RAP2	-0.916389	4.31598	-5.66348	0.00107147	0.110871	-1.66085
CASP7	0.542257	3.3968	5.6625	0.00107247	0.110871	-1.6619
RNF41	-0.481397	4.14604	-5.6577	0.00107742	0.111117	-1.66708
LBR	1.16222	3.62539	5.65636	0.00107881	0.111117	-1.66853
HIST1H3J	2.0355	3.10754	5.6511	0.00108426	0.111474	-1.67422
CXADR	1.29581	1.02737	5.64475	0.00109089	0.111951	-1.68109
FAM129A	-1.27181	5.70508	-5.641	0.00109482	0.112134	-1.68514
CNN1	-3.25713	5.37228	-5.63727	0.00109875	0.112134	-1.68918
TMEM47	-2.28184	5.05881	-5.63667	0.00109938	0.112134	-1.68982
RNU2-63P	1.69112	2.1012	5.63548	0.00110064	0.112134	-1.69112
SCRN1	-0.655686	4.32089	-5.62603	0.00111069	0.112341	-1.70135
CCSAP	0.508191	2.18657	5.6244	0.00111244	0.112341	-1.70313
RP11-413E1.4	0.348217	0.174108	5.62117	0.0011159	0.112341	-1.70663
ASPH	0.870435	6.07851	5.6211	0.00111598	0.112341	-1.70671
USP17L7	-0.345922	0.610029	-5.61952	0.00111768	0.112341	-1.70842
GREM1	3.17248	1.90131	5.61841	0.00111887	0.112341	-1.70962
CTPS1	-1.14322	3.76213	-5.61793	0.00111938	0.112341	-1.71014
SIX5	-0.689477	1.79692	-5.61682	0.00112058	0.112341	-1.71135
CD36	4.45649	4.95738	5.6145	0.00112309	0.112341	-1.71386
TIAM1	1.21222	2.46864	5.61238	0.00112539	0.112341	-1.71617
PACSIN3	-1.63572	1.85644	-5.61185	0.00112596	0.112341	-1.71674
INPP5F	-0.741037	2.96741	-5.60946	0.00112856	0.112341	-1.71934
LINC00857	-0.730793	0.934716	-5.60938	0.00112864	0.112341	-1.71942
MAP3K7CL	-1.37486	3.52385	-5.60597	0.00113236	0.112451	-1.72313
KIF5A	-0.502272	0.609565	-5.60471	0.00113375	0.112451	-1.7245
MRAP2	-2.58334	3.78457	-5.60082	0.00113801	0.112514	-1.72873
TFEC	1.7418	3.5576	5.59696	0.00114226	0.112514	-1.73293
KDELC2	-0.575004	4.24907	-5.59604	0.00114328	0.112514	-1.73393
SLC26A10	-1.21669	1.73401	-5.59524	0.00114416	0.112514	-1.73481
RP11-556E13.1	0.851658	0.889131	5.59503	0.00114439	0.112514	-1.73503
SLC9A9	0.796688	3.88792	5.58576	0.00115469	0.113329	-1.74513
IGFBP6	-1.2942	6.36531	-5.58286	0.00115793	0.113449	-1.74828
RP3-443C4.2	0.815418	0.407709	5.58053	0.00116055	0.113508	-1.75082
COX7A1	-0.931074	5.21184	-5.57618	0.00116545	0.113623	-1.75557
ADAMTS4	1.15731	1.26757	5.57578	0.00116589	0.113623	-1.756
DNAH14	0.971084	1.39088	5.57018	0.00117224	0.113623	-1.76211
RP4-686C3.7	0.160526	0.108771	5.56923	0.00117332	0.113623	-1.76315
RBM43P1	0.573617	0.400022	5.56755	0.00117523	0.113623	-1.76499
PDE6G	1.10935	0.838193	5.56494	0.00117821	0.113623	-1.76784
TRG-AS1	0.93843	1.30732	5.56461	0.00117858	0.113623	-1.76819
GPR183	1.20475	3.2415	5.56428	0.00117896	0.113623	-1.76856
TCTEX1D1	1.26646	1.26022	5.56306	0.00118036	0.113623	-1.76989
PHTF1	0.56197	3.21619	5.56168	0.00118193	0.113623	-1.77139
SNX3	0.241067	5.84314	5.5564	0.00118801	0.114013	-1.77717
GPR65	0.933954	2.58258	5.55246	0.00119256	0.114254	-1.78147
AC012358.8	0.462667	2.54299	5.54689	0.00119903	0.114464	-1.78757
HAS2	0.805773	0.953657	5.54525	0.00120095	0.114464	-1.78936
COLEC12	1.24058	3.70365	5.54181	0.00120497	0.114464	-1.79313
MPP1	1.30333	4.43885	5.54106	0.00120585	0.114464	-1.79395
CEP55	0.935305	0.999544	5.5393	0.00120791	0.114464	-1.79588
CACFD1	-0.529871	2.23664	-5.53844	0.00120892	0.114464	-1.79682
RP4-738P15.6	1.2643	0.876611	5.53838	0.001209	0.114464	-1.79689
SNTA1	-1.20309	3.49066	-5.53448	0.0012136	0.114707	-1.80116
FGF1	-2.1453	3.60505	-5.5319	0.00121665	0.114802	-1.80399
NR2F6	-0.611936	2.85064	-5.52613	0.0012235	0.115255	-1.81032
TERF2IP	-0.397575	4.69841	-5.52423	0.00122578	0.115274	-1.81241
RP11-713H12.1	-2.2986	3.06119	-5.52254	0.0012278	0.115274	-1.81426
COL4A5	-1.77317	3.18726	-5.51464	0.0012373	0.115691	-1.82294
RP1-34B20.21	0.886169	4.74166	5.51408	0.00123797	0.115691	-1.82355
SP110	0.530798	3.77134	5.51371	0.00123841	0.115691	-1.82395
RFC3	0.56253	1.84094	5.50566	0.00124819	0.116411	-1.83281
GNL1	-0.412422	4.08978	-5.49445	0.00126195	0.117396	-1.84515
MYO3A	-0.497964	0.283055	-5.49365	0.00126293	0.117396	-1.84602
EVI2B	1.15786	3.3167	5.48948	0.00126811	0.117683	-1.85063
PLCG1-AS1	-0.404685	0.472467	-5.48451	0.00127429	0.11795	-1.8561
STARD7	0.458052	5.02979	5.48379	0.00127519	0.11795	-1.85689
B2M	0.685309	11.7446	5.47848	0.00128184	0.118144	-1.86275
PPARGC1B	0.639987	0.913793	5.47726	0.00128338	0.118144	-1.8641
STEAP4	3.18245	4.39788	5.4771	0.00128358	0.118144	-1.86428
HSPB8	-2.06382	4.07513	-5.46998	0.00129257	0.118777	-1.87214
CTD-3035K23.3	-0.987279	2.05833	-5.46372	0.00130054	0.119103	-1.87905
RP11-127B20.2	-0.566292	0.585321	-5.46163	0.00130322	0.119103	-1.88137
ADRA2A	0.796895	0.946349	5.45748	0.00130855	0.119103	-1.88596
SWAP70	0.383413	4.30472	5.4572	0.00130891	0.119103	-1.88627
APLNR	2.36816	1.85015	5.45713	0.00130899	0.119103	-1.88634
GPN2	-0.352962	2.40407	-5.45656	0.00130972	0.119103	-1.88697
MMP8	1.88655	0.990552	5.45561	0.00131094	0.119103	-1.88802
PPP1R13L	-1.07951	3.11707	-5.44756	0.00132137	0.119762	-1.89694
TMX1	0.505623	4.39935	5.44673	0.00132245	0.119762	-1.89785
GRIK5	-1.03293	1.50206	-5.44454	0.0013253	0.119827	-1.90028
ATL3	-0.626894	5.81654	-5.43964	0.00133172	0.120212	-1.90571
CXorf38	0.527761	2.85491	5.43531	0.00133741	0.120212	-1.91051
MYH11	-2.59379	7.31139	-5.43465	0.00133829	0.120212	-1.91125
TBXA2R	-0.542248	3.09199	-5.43351	0.00133979	0.120212	-1.91251
HIST1H2BI	0.788133	5.07907	5.43224	0.00134147	0.120212	-1.91392
WASF3	-0.769523	1.60353	-5.43149	0.00134246	0.120212	-1.91475
CREB3	-0.562404	4.18971	-5.42755	0.00134768	0.120212	-1.91912
LARP1B	-0.552926	2.98314	-5.42538	0.00135058	0.120212	-1.92154
RP1-53O8.2	-1.10342	1.70023	-5.42497	0.00135113	0.120212	-1.922
KIAA0125	0.359362	0.23153	5.42369	0.00135283	0.120212	-1.92341
MGAT4A	0.877653	5.053	5.42351	0.00135307	0.120212	-1.92361
TBC1D9	0.576036	3.39514	5.41921	0.00135884	0.120534	-1.92839
TMEM54	-0.692864	2.94649	-5.41682	0.00136204	0.120575	-1.93105
FDX1	0.528368	2.50652	5.41509	0.00136437	0.120575	-1.93297
TRABD2B	-1.09373	1.10239	-5.41291	0.00136731	0.120575	-1.93539
DDX1	-0.240614	4.5786	-5.41113	0.00136973	0.120575	-1.93738
CLCC1	-0.44868	3.87555	-5.41091	0.00137002	0.120575	-1.93762
HADHB	0.269558	4.98053	5.39904	0.00138621	0.121809	-1.95083
XRN2	0.266371	4.45097	5.39552	0.00139105	0.121891	-1.95475
RP11-756J15.2	-0.489428	1.34382	-5.39505	0.0013917	0.121891	-1.95528
ITPR1	-1.04064	4.63218	-5.39364	0.00139365	0.121891	-1.95685
SCX	-2.20158	1.92228	-5.39138	0.00139678	0.121926	-1.95938
C1orf198	-1.04129	5.69956	-5.38774	0.00140183	0.121926	-1.96343
WTIP	-1.6991	4.2788	-5.38735	0.00140236	0.121926	-1.96386
NSMF	-0.892938	3.67834	-5.38709	0.00140273	0.121926	-1.96416
RUSC2	-0.841752	3.22271	-5.38554	0.00140489	0.121926	-1.96589
PDZRN3	-2.22681	3.06021	-5.37842	0.00141486	0.122289	-1.97384
SCARNA12	0.621216	9.11323	5.37754	0.00141608	0.122289	-1.97481
KNOP1	0.491649	2.17034	5.37593	0.00141835	0.122289	-1.97661
FHOD3	-1.06988	2.37995	-5.37508	0.00141956	0.122289	-1.97757
RP11-527N22.2	0.719939	0.459262	5.37248	0.00142322	0.122289	-1.98047
JAM3	-0.925488	5.00514	-5.37201	0.00142389	0.122289	-1.981
NR2F1	0.680201	0.612249	5.36979	0.00142703	0.122289	-1.98347
SEL1L3	1.54144	3.01482	5.36839	0.00142903	0.122289	-1.98505
RRAS2	-1.10617	3.48366	-5.366	0.00143243	0.122289	-1.98772
DMTN	-1.50806	2.34409	-5.36401	0.00143527	0.122289	-1.98995
NUSAP1	0.717034	2.08827	5.36296	0.00143677	0.122289	-1.99112
CD38	0.626785	1.30799	5.36287	0.00143689	0.122289	-1.99122
MTSS1L	-0.770868	2.83508	-5.36256	0.00143734	0.122289	-1.99157
ELN	-3.23685	7.02967	-5.36069	0.00144	0.122331	-1.99365
CTD-2195B23.3	-1.21886	1.28795	-5.35751	0.00144457	0.122357	-1.99721
LRP8	0.683989	1.58385	5.35745	0.00144466	0.122357	-1.99728
VAV3	1.63861	2.33601	5.35476	0.00144854	0.122501	-2.0003
AP000318.2	-0.402638	0.286501	-5.3522	0.00145224	0.122629	-2.00317
MAGEH1	-0.71198	3.81431	-5.34937	0.00145633	0.12279	-2.00633
RYR3	-0.872145	1.52054	-5.34278	0.00146593	0.123277	-2.01372
NUPR2	-1.01911	0.631111	-5.34195	0.00146715	0.123277	-2.01465
NRBF2	0.594036	3.01871	5.34091	0.00146868	0.123277	-2.01583
CTC-425O23.2	-0.321849	0.459527	-5.33533	0.00147688	0.123781	-2.02209
AVEN	-0.911225	3.13342	-5.33158	0.00148242	0.123971	-2.0263
VASN	-1.23794	3.85839	-5.3299	0.00148492	0.123971	-2.02819
PCDH7	-1.89763	5.54547	-5.32932	0.00148577	0.123971	-2.02883
TRPC4	-1.05829	1.02493	-5.32753	0.00148844	0.12401	-2.03085
RIPK4	-1.4329	1.36872	-5.32035	0.00149915	0.124718	-2.03891
ENPP7P4	-0.301883	0.537285	-5.31471	0.00150765	0.125179	-2.04526
CTIF	-0.571486	3.68947	-5.31306	0.00151013	0.125179	-2.04712
MRPL33	-0.584321	5.56313	-5.31225	0.00151137	0.125179	-2.04804
MDFIC	0.824105	4.34596	5.31053	0.00151396	0.125209	-2.04996
KIF1C	-0.875969	5.20493	-5.30504	0.00152232	0.125715	-2.05615
FAM72A	0.801755	1.47522	5.30166	0.00152749	0.125834	-2.05996
ESYT2	-0.635785	5.6065	-5.29931	0.00153108	0.125834	-2.0626
KIF24	0.278844	0.462922	5.29795	0.00153318	0.125834	-2.06414
CCDC170	0.85663	1.61496	5.297	0.00153465	0.125834	-2.06522
RP11-757G1.6	-0.885925	0.788216	-5.29506	0.00153763	0.125834	-2.0674
PDLIM3	-1.86975	6.77854	-5.29494	0.00153782	0.125834	-2.06754
MPG	-0.372416	4.69469	-5.29369	0.00153975	0.125834	-2.06895
DKK3	-1.23739	7.03405	-5.29192	0.00154249	0.125834	-2.07094
PLCD3	-1.12775	3.21188	-5.28957	0.00154613	0.125834	-2.0736
ARPC3	0.618418	6.81285	5.28957	0.00154614	0.125834	-2.0736
MKI67	1.21096	1.01884	5.28506	0.00155316	0.125899	-2.0787
RILPL1	-0.750059	2.99604	-5.28503	0.00155321	0.125899	-2.07873
B4GALT4	-0.613369	3.36234	-5.28475	0.00155364	0.125899	-2.07904
ST6GAL2	-2.68645	3.59844	-5.28294	0.00155646	0.125946	-2.08108
KCTD9	-0.862395	4.25298	-5.27943	0.00156197	0.12619	-2.08506
CDKL3	-0.624391	1.77071	-5.27508	0.00156882	0.12619	-2.08997
TCEA3	-1.25314	3.60858	-5.27237	0.0015731	0.12619	-2.09303
NRP2	1.02133	4.97835	5.27186	0.00157391	0.12619	-2.09361
ABHD2	-0.360391	5.73236	-5.27068	0.00157578	0.12619	-2.09494
KYNU	1.91039	3.23023	5.26994	0.00157696	0.12619	-2.09579
RP11-63L7.5	0.365563	0.182782	5.2691	0.00157829	0.12619	-2.09673
RP11-774O3.3	-0.601035	0.816333	-5.26804	0.00157998	0.12619	-2.09793
SUV39H2	0.362469	1.92126	5.26746	0.0015809	0.12619	-2.09859
RPF2	0.404495	2.9931	5.26682	0.00158192	0.12619	-2.09931
ATP6V1F	0.838981	5.81456	5.25852	0.00159521	0.126506	-2.10871
METTL24	-1.34023	1.93215	-5.2584	0.00159541	0.126506	-2.10885
RP11-501M7.1	0.733878	0.567135	5.2575	0.00159685	0.126506	-2.10987
RP11-129B9.1	0.488514	0.297112	5.25741	0.001597	0.126506	-2.10998
MYO5C	0.68924	0.814397	5.25733	0.00159712	0.126506	-2.11006
RP5-916O11.3	0.135534	0.297625	5.25103	0.0016073	0.126897	-2.1172
LIMS4	-1.26442	2.5805	-5.25095	0.00160743	0.126897	-2.11729
PAWR	-0.929795	4.8742	-5.2496	0.00160963	0.126897	-2.11883
NDEL1	-0.635785	4.7874	-5.2487	0.00161109	0.126897	-2.11984
USP21	-0.227543	2.26448	-5.24527	0.00161669	0.12716	-2.12374
RP11-509J21.4	-0.269787	0.206275	-5.24302	0.00162036	0.127271	-2.12629
RN7SL749P	-1.08218	1.01633	-5.23652	0.00163104	0.127607	-2.13367
MYO18B	-1.45888	1.19877	-5.23636	0.00163131	0.127607	-2.13385
KIAA0319	0.34253	0.240659	5.23628	0.00163145	0.127607	-2.13395
SPECC1	-1.14378	5.14374	-5.23449	0.0016344	0.12766	-2.13598
MAOB	-1.3377	3.26268	-5.23086	0.00164042	0.127721	-2.14011
CTC-487M23.8	-0.553421	0.611188	-5.22953	0.00164262	0.127721	-2.14162
PRKX	0.852685	3.10692	5.22783	0.00164545	0.127721	-2.14355
HS2ST1	0.927144	2.66694	5.22757	0.00164589	0.127721	-2.14385
KLHL10	-0.303747	0.210274	-5.22604	0.00164844	0.127721	-2.14559
BCL10	0.481321	2.92054	5.22345	0.00165276	0.127721	-2.14853
IVNS1ABP	0.810544	5.40342	5.22309	0.00165337	0.127721	-2.14895
DDX60L	1.84214	3.89351	5.22231	0.00165468	0.127721	-2.14984
FABP5	2.97594	4.89583	5.21988	0.00165876	0.127721	-2.1526
KCNA5	-2.57532	1.83053	-5.21985	0.00165881	0.127721	-2.15263
CLIC1	0.720023	7.52943	5.21904	0.00166016	0.127721	-2.15355
KIAA1524	0.388942	1.57055	5.21738	0.00166296	0.127762	-2.15544
CD274	0.6223	1.85958	5.21195	0.00167215	0.128292	-2.16163
RBPJ	0.576154	5.145	5.21039	0.0016748	0.12832	-2.16341
TRAT1	0.839922	1.25915	5.20677	0.00168096	0.128418	-2.16754
DEXI	-0.5219	3.68118	-5.20555	0.00168304	0.128418	-2.16892
P2RY1	0.748166	1.07525	5.20511	0.00168378	0.128418	-2.16942
LCAT	-0.85572	2.81007	-5.20395	0.00168578	0.128418	-2.17075
RP11-1260E13.4	0.36363	0.321075	5.20173	0.00168958	0.128418	-2.17328
CATSPERG	-0.710947	1.639	-5.20162	0.00168977	0.128418	-2.17341
FAM161B	-0.342681	1.50232	-5.18604	0.00171676	0.130293	-2.1912
LINC01123	-1.22665	1.67347	-5.17785	0.00173113	0.13096	-2.20056
ACTR1B	-0.370642	4.34123	-5.17416	0.00173765	0.13096	-2.20478
PARK7	-0.270602	6.92801	-5.17375	0.00173838	0.13096	-2.20526
RP11-107E5.3	0.952842	3.38715	5.17334	0.0017391	0.13096	-2.20572
PLAGL1	-0.71112	4.11191	-5.17309	0.00173955	0.13096	-2.20601
NPC2	1.16674	7.76685	5.17247	0.00174065	0.13096	-2.20672
RP11-529E10.6	-0.37377	0.662201	-5.17179	0.00174185	0.13096	-2.20749
PWAR6	-1.1729	2.70555	-5.1685	0.00174771	0.131225	-2.21126
DLGAP1	-2.15831	1.53004	-5.16617	0.00175188	0.131363	-2.21394
RP11-275I14.4	-0.682227	0.728665	-5.1645	0.00175486	0.131411	-2.21584
RRAS	-0.948485	4.86423	-5.16221	0.00175897	0.131544	-2.21847
SAMD13	0.379067	0.900578	5.16012	0.00176273	0.13165	-2.22087
COPRS	-0.953304	5.27895	-5.1551	0.00177179	0.131963	-2.22663
SLC14A1	-2.53929	4.97423	-5.153	0.00177559	0.131963	-2.22903
CRIM1	-1.68898	6.55475	-5.15293	0.00177572	0.131963	-2.22911
RP11-359E10.1	-1.04439	1.24401	-5.15261	0.00177631	0.131963	-2.22948
ANKS3	-0.468385	3.37395	-5.14785	0.00178497	0.132338	-2.23494
COL6A3	1.92013	6.61727	5.14725	0.00178606	0.132338	-2.23563
HOPX	0.730984	1.85718	5.13668	0.0018055	0.133557	-2.24778
PTGDS	3.76689	4.30733	5.13534	0.00180797	0.133557	-2.24932
RAP1GDS1	0.310052	4.23935	5.13444	0.00180964	0.133557	-2.25036
IFI27	1.85332	6.09219	5.13227	0.00181368	0.13368	-2.25285
AKAP5	-0.681124	1.71473	-5.1284	0.00182088	0.134035	-2.2573
CLEC16A	-0.371414	2.85226	-5.1264	0.00182462	0.134055	-2.25961
AC073109.2	0.729052	0.52242	5.12465	0.0018279	0.134055	-2.26162
PRKG1	-1.66059	5.02589	-5.12128	0.00183424	0.134055	-2.26551
SCARF1	1.31561	2.39092	5.11987	0.0018369	0.134055	-2.26713
CTA-445C9.14	-0.317494	0.619723	-5.11536	0.00184543	0.134055	-2.27233
GUF1	0.384405	2.42545	5.11387	0.00184825	0.134055	-2.27405
ACADL	-1.7247	2.46146	-5.11272	0.00185042	0.134055	-2.27537
MPRIP	-0.589256	5.49355	-5.11204	0.00185172	0.134055	-2.27615
RP1-55C23.7	0.328737	0.263256	5.1112	0.00185333	0.134055	-2.27713
DMWD	-0.877457	3.46022	-5.11058	0.0018545	0.134055	-2.27783
RP11-99A14.1	0.546356	0.630117	5.10962	0.00185633	0.134055	-2.27894
AC114730.5	0.262191	0.166629	5.10742	0.00186054	0.134055	-2.28149
KCTD21	-0.433906	2.01581	-5.10692	0.0018615	0.134055	-2.28206
DLL1	0.699357	1.17732	5.10606	0.00186315	0.134055	-2.28306
CDH2	-1.58586	3.21004	-5.10526	0.00186468	0.134055	-2.28398
ARMT1	0.414209	3.27084	5.10422	0.00186667	0.134055	-2.28518
CTD-2207P18.2	-0.758063	1.00725	-5.10409	0.00186693	0.134055	-2.28533
CCND2	-0.668916	5.06356	-5.1038	0.00186748	0.134055	-2.28566
HSPB1P1	-0.838822	0.524488	-5.1037	0.00186767	0.134055	-2.28578
SLC6A16	-0.619791	0.826949	-5.10215	0.00187065	0.134055	-2.28757
PCSK7	-0.710522	4.49795	-5.10177	0.00187138	0.134055	-2.288
LMOD1	-2.4423	5.45547	-5.10007	0.00187465	0.134055	-2.28996
HSPA12B	1.04008	0.968911	5.09761	0.0018794	0.134055	-2.2928
HAPLN3	-0.795024	4.54523	-5.09646	0.00188164	0.134055	-2.29414
RP5-890O3.9	-0.623938	1.1004	-5.09644	0.00188169	0.134055	-2.29417
FGFR1	-0.761916	5.27282	-5.09569	0.00188314	0.134055	-2.29503
NYAP2	-0.26434	0.285764	-5.09277	0.00188881	0.13429	-2.29841
RAI2	-0.848536	1.5826	-5.08245	0.00190902	0.135164	-2.31034
TMEM25	-1.05815	2.86219	-5.07944	0.00191495	0.135164	-2.31382
FOXC2	-1.03337	1.61785	-5.07909	0.00191564	0.135164	-2.31423
MMP9	4.76031	4.90042	5.07668	0.00192041	0.135164	-2.31702
CXCL5	1.29189	0.852296	5.0756	0.00192256	0.135164	-2.31827
SAR1B	-0.325602	4.74079	-5.07434	0.00192506	0.135164	-2.31973
EOGT	-0.83379	4.82407	-5.07418	0.00192536	0.135164	-2.31991
TINAGL1	-1.7955	6.05179	-5.07252	0.00192867	0.135164	-2.32184
SH2D3C	1.07835	1.8127	5.07198	0.00192975	0.135164	-2.32246
HIST1H2AI	1.74605	4.87393	5.07182	0.00193007	0.135164	-2.32265
CAPG	1.76773	6.77734	5.07075	0.00193221	0.135164	-2.32389
EPN2	-0.711584	2.90985	-5.0699	0.00193391	0.135164	-2.32488
WASL	-0.780533	3.5643	-5.0695	0.0019347	0.135164	-2.32533
ASS1P5	-0.303132	0.177533	-5.06864	0.00193642	0.135164	-2.32633
EGLN1	-0.402174	3.87172	-5.06771	0.00193829	0.135164	-2.32741
C1orf210	-0.351506	0.260187	-5.06624	0.00194123	0.135164	-2.32911
LGALS8	0.504185	4.46935	5.06493	0.00194386	0.135164	-2.33064
MASP1	-3.04128	2.58494	-5.06468	0.00194437	0.135164	-2.33093
LTBP3	-1.03246	5.57684	-5.06001	0.00195377	0.13557	-2.33634
LINC00982	-2.41903	2.73685	-5.05939	0.00195504	0.13557	-2.33707
CNRIP1	0.35273	3.18681	5.0572	0.00195946	0.13567	-2.3396
SLFN11	0.645697	4.62256	5.0563	0.0019613	0.13567	-2.34065
KDR	1.74641	2.01944	5.05251	0.00196901	0.136036	-2.34505
GCG	0.129477	0.0647387	5.04782	0.00197859	0.136464	-2.35049
TBCAP1	-1.0564	0.892528	-5.04711	0.00198006	0.136464	-2.35133
CCDC107	-0.927059	4.27556	-5.04528	0.0019838	0.136492	-2.35344
WIPF1	0.43916	4.81483	5.04454	0.00198532	0.136492	-2.35431
CCR1	2.14734	3.59996	5.04125	0.00199211	0.136792	-2.35813
ZNF362	-0.746038	3.14531	-5.03648	0.002002	0.137303	-2.36368
EFCC1	0.384668	0.320951	5.03468	0.00200575	0.137393	-2.36579
TPP1	1.09523	5.53422	5.0322	0.00201092	0.137486	-2.36867
TFPT	0.619182	3.20742	5.03041	0.00201466	0.137486	-2.37076
ARHGEF17	-1.29087	4.3351	-5.03004	0.00201544	0.137486	-2.37119
KCNQ4	-0.617736	0.587391	-5.02934	0.00201689	0.137486	-2.372
CTSK	1.80671	6.44833	5.0259	0.00202411	0.137537	-2.376
NRG4	-0.215324	0.358057	-5.02465	0.00202676	0.137537	-2.37747
RBPMS	-1.35942	4.56403	-5.02463	0.00202678	0.137537	-2.37748
ATP2B2	0.501062	0.394123	5.02243	0.00203142	0.137537	-2.38005
CEP128	0.509776	2.09896	5.0224	0.0020315	0.137537	-2.38009
LAMB2	-0.665409	7.09894	-5.02201	0.00203231	0.137537	-2.38054
CD79B	1.23369	1.28535	5.01802	0.00204077	0.137816	-2.38519
ATP5F1	0.354749	6.20316	5.01653	0.00204393	0.137816	-2.38693
ABI2	-0.658159	3.67117	-5.01399	0.00204935	0.137816	-2.3899
TXNDC2	-0.166567	0.096017	-5.01386	0.00204961	0.137816	-2.39004
SUN1	-0.961637	5.55758	-5.01372	0.00204991	0.137816	-2.39021
HHEX	1.08207	2.61037	5.0122	0.00205316	0.137816	-2.39198
PPP1R2	-0.217379	4.65494	-5.012	0.00205359	0.137816	-2.39221
TBX2	-1.0689	3.23095	-5.00866	0.00206075	0.138132	-2.39612
RP11-627G18.2	-0.886556	0.785459	-5.00503	0.00206856	0.13849	-2.40036
SAMD14	-0.790161	1.31087	-5.00362	0.0020716	0.138529	-2.402
DRAM1	1.26237	4.01691	5.0021	0.00207488	0.138584	-2.40378
FCER1G	1.90294	5.98507	5.00041	0.00207854	0.138663	-2.40575
SLC25A38	-0.48633	3.07833	-4.99865	0.00208235	0.138717	-2.4078
IFIH1	0.679538	3.09283	4.99721	0.00208548	0.138717	-2.40949
SLC30A7	0.526052	3.74288	4.99654	0.00208695	0.138717	-2.41028
C1GALT1	0.839881	4.149	4.9955	0.00208921	0.138717	-2.41149
LRMP	1.09726	2.90561	4.99401	0.00209245	0.138768	-2.41323
LSM1	-0.368617	4.11054	-4.98932	0.00210273	0.139285	-2.41872
CLEC2D	0.718953	3.46394	4.98667	0.00210856	0.139498	-2.42183
PTPRZ1	-1.06689	1.62639	-4.9856	0.0021109	0.139498	-2.42307
NICN1	-0.344885	2.59629	-4.98202	0.00211882	0.139857	-2.42727
PCDHGB4	-0.578754	1.63873	-4.97955	0.00212429	0.140049	-2.43016
SKAP2	1.21388	3.33375	4.97847	0.0021267	0.140049	-2.43143
RP11-480D4.7	-0.716837	0.4252	-4.97673	0.00213058	0.14014	-2.43347
SLC51B	-0.883114	0.637933	-4.97503	0.00213436	0.140161	-2.43545
RRN3P1	0.385491	2.75686	4.97435	0.00213589	0.140161	-2.43626
PTBP3	0.505949	4.1327	4.97053	0.00214444	0.140374	-2.44074
RP11-209D20.2	0.857459	0.490987	4.97051	0.00214449	0.140374	-2.44076
RFTN1	-1.06819	4.82348	-4.96956	0.00214662	0.140374	-2.44187
OSR1	-2.18176	3.05353	-4.96784	0.00215049	0.140446	-2.44389
MFAP4	-1.87701	6.10378	-4.96685	0.00215272	0.140446	-2.44505
SPRED1	0.719287	4.82771	4.96573	0.00215524	0.140448	-2.44637
HIST1H2AH	1.22107	4.8293	4.96344	0.00216042	0.140514	-2.44906
CAPZA1	0.65893	6.14006	4.96307	0.00216126	0.140514	-2.44949
FASTK	-0.384863	4.28057	-4.96133	0.00216519	0.140608	-2.45153
STARD3NL	0.473491	3.92276	4.95327	0.00218358	0.141489	-2.461
PLK3	-0.596476	4.29016	-4.95317	0.0021838	0.141489	-2.46112
KRT8P15	-0.397132	0.373812	-4.95079	0.00218927	0.14168	-2.46392
SLC38A6	0.784965	5.4257	4.9444	0.002204	0.14247	-2.47143
PRSS35	-1.73507	1.95535	-4.93996	0.00221431	0.142888	-2.47666
FSCN2	-0.640023	0.804852	-4.93943	0.00221555	0.142888	-2.47729
SYNJ2	-0.589392	3.44945	-4.937	0.00222121	0.142985	-2.48015
CHST15	0.874092	3.90158	4.9366	0.00222214	0.142985	-2.48062
RP11-539E19.2	-1.55676	2.36347	-4.93438	0.00222732	0.143154	-2.48322
WBSCR17	-1.86236	1.2579	-4.93202	0.00223286	0.143346	-2.486
YAP1	-1.31535	5.18458	-4.93086	0.00223559	0.143358	-2.48737
ARAP2	1.08748	2.90084	4.92942	0.00223898	0.143412	-2.48907
PSMB8-AS1	0.757067	2.6107	4.9261	0.00224683	0.143502	-2.49299
BUB1	0.818597	1.0116	4.92606	0.0022469	0.143502	-2.49303
CREG1	1.08285	6.21697	4.92404	0.00225169	0.143502	-2.49541
KLC2	-0.868479	2.54576	-4.92347	0.00225306	0.143502	-2.49609
KIF11	0.783732	0.986948	4.92343	0.00225314	0.143502	-2.49614
CLEC7A	1.37628	5.02227	4.91898	0.00226373	0.144013	-2.50139
DPM2	0.347202	2.65708	4.9142	0.00227516	0.14435	-2.50703
MMP1	3.49694	2.01183	4.91372	0.00227631	0.14435	-2.5076
TMEM8B	-0.894375	1.67803	-4.91355	0.00227673	0.14435	-2.5078
BEND6	0.781942	1.41827	4.91117	0.00228245	0.144408	-2.51061
GTF3A	0.553686	4.94314	4.91104	0.00228277	0.144408	-2.51077
CTD-2015H6.3	-0.378331	1.70739	-4.90922	0.00228715	0.144522	-2.51291
KIF13A	-0.638523	4.62298	-4.90802	0.00229004	0.144527	-2.51433
RP11-40C11.2	-1.13869	1.96228	-4.90632	0.00229416	0.144527	-2.51634
PWAR5	-1.2231	3.76576	-4.906	0.00229494	0.144527	-2.51672
CEP170	0.789429	5.36997	4.90379	0.00230029	0.144702	-2.51933
AC002128.5	0.288459	0.164294	4.90132	0.00230631	0.144919	-2.52226
HOXD8	0.75106	0.716454	4.89612	0.002319	0.145385	-2.5284
TYROBP	1.83146	7.17325	4.89581	0.00231976	0.145385	-2.52877
CREB3L2	-0.520273	4.47886	-4.89421	0.00232369	0.145385	-2.53066
LOXL1-AS1	-0.917445	2.45662	-4.89381	0.00232469	0.145385	-2.53114
HSPB2-C11orf52	-1.00746	2.59576	-4.893	0.00232666	0.145385	-2.5321
CCDC144CP	-0.863684	2.08033	-4.8908	0.0023321	0.145483	-2.53471
SLC33A1	-0.215792	3.59261	-4.89027	0.00233339	0.145483	-2.53533
C20orf196	0.387592	1.52479	4.88918	0.00233607	0.145488	-2.53661
DEPTOR	1.32067	2.78502	4.88788	0.0023393	0.145528	-2.53816
ATP2B1	0.73855	4.62787	4.88461	0.00234741	0.145861	-2.54204
CPEB2-AS1	-0.505516	0.446125	-4.88363	0.00234984	0.145861	-2.54319
TAOK3	0.518999	4.08803	4.87984	0.00235929	0.146159	-2.54768
PLEKHA1	-0.428135	4.21347	-4.87741	0.00236538	0.146159	-2.55057
NLN	0.95422	2.9366	4.87526	0.00237077	0.146159	-2.55312
CFI	1.40714	3.75822	4.87374	0.00237459	0.146159	-2.55492
LRRFIP2	-0.413726	4.90729	-4.8731	0.0023762	0.146159	-2.55568
DDX50	-0.387432	4.18653	-4.87306	0.00237629	0.146159	-2.55573
SLC41A3	-0.784767	4.61388	-4.87228	0.00237826	0.146159	-2.55665
CTD-2562J17.6	1.25851	1.9357	4.87202	0.00237893	0.146159	-2.55697
C8orf37-AS1	0.418852	0.273952	4.86996	0.00238412	0.146159	-2.55941
ING5	-0.516079	2.97354	-4.8678	0.00238958	0.146159	-2.56197
ACOT13	0.716539	2.86451	4.86601	0.00239412	0.146159	-2.5641
TPM3P1	-0.419718	0.900348	-4.86562	0.00239513	0.146159	-2.56457
INTS3	-0.503462	3.68247	-4.86453	0.00239789	0.146159	-2.56585
UGP2	-0.39145	5.5649	-4.86323	0.00240121	0.146159	-2.5674
GBA2	-0.508812	4.35746	-4.86176	0.00240497	0.146159	-2.56915
CCL23	1.04618	0.588373	4.86143	0.0024058	0.146159	-2.56954
AC093390.1	-1.48312	0.912521	-4.86061	0.0024079	0.146159	-2.57052
ZBTB45P2	-0.767195	2.15104	-4.86002	0.00240942	0.146159	-2.57122
PECAM1	1.54332	5.71142	4.85858	0.00241308	0.146159	-2.57292
RP11-341G23.4	-0.742795	0.593787	-4.85713	0.00241681	0.146159	-2.57465
KAT6A	0.221085	4.15586	4.85713	0.00241682	0.146159	-2.57466
RNF8	-0.580418	2.74979	-4.85699	0.00241717	0.146159	-2.57482
NMI	0.525615	3.13048	4.85562	0.00242068	0.146159	-2.57644
C1QTNF2	-0.949051	2.29014	-4.85437	0.00242391	0.146159	-2.57794
CTD-3187F8.14	0.143358	0.124444	4.85376	0.00242547	0.146159	-2.57866
INPP5J	-0.585404	0.476708	-4.85341	0.00242637	0.146159	-2.57907
PPP1R12B	-2.40357	6.25782	-4.85255	0.00242859	0.146159	-2.5801
RP11-403A3.1	-0.444397	0.296832	-4.85232	0.00242919	0.146159	-2.58037
ENPP7P10	-0.346519	0.287802	-4.85071	0.00243335	0.146159	-2.58229
DIXDC1	-0.981	4.35437	-4.84934	0.00243691	0.146159	-2.58392
HIST1H3H	0.804684	4.01022	4.84929	0.00243703	0.146159	-2.58398
SLC29A3	0.755978	2.15466	4.84899	0.0024378	0.146159	-2.58433
SDE2	-0.178705	2.92287	-4.84625	0.00244493	0.146344	-2.5876
ABRACL	0.929886	3.9696	4.8458	0.00244609	0.146344	-2.58813
TNS1	-1.28152	6.88639	-4.84388	0.00245109	0.146423	-2.59042
CXCL14	0.226929	0.151377	4.8433	0.00245262	0.146423	-2.59111
HIST1H2AJ	1.8868	4.49013	4.84015	0.00246085	0.146758	-2.59486
GBP5	1.14872	2.96048	4.83853	0.0024651	0.146786	-2.59679
RP11-867G23.1	-0.434322	0.325785	-4.83799	0.00246653	0.146786	-2.59744
ATP6V1A	1.03435	4.91675	4.83635	0.00247082	0.146886	-2.59939
ELF2	-0.446224	4.78317	-4.83495	0.00247451	0.14695	-2.60106
OAS1	1.1941	3.62715	4.83341	0.00247858	0.147037	-2.6029
DMD	-1.6994	5.12854	-4.82993	0.00248779	0.147366	-2.60705
TALDO1	0.994089	5.54441	4.82869	0.00249109	0.147366	-2.60853
HLX-AS1	-0.583356	0.520411	-4.8279	0.00249319	0.147366	-2.60947
TRIM5	-0.670427	3.39243	-4.82736	0.00249462	0.147366	-2.61011
TANC1	-0.872319	3.52494	-4.82419	0.00250306	0.147709	-2.61389
DDR1	-0.411843	2.43882	-4.82245	0.00250772	0.147793	-2.61598
WFS1	-1.26684	3.36318	-4.82094	0.00251175	0.147793	-2.61777
RFX8	0.76696	0.710632	4.82072	0.00251236	0.147793	-2.61804
TEX41	1.19985	4.12377	4.8173	0.00252154	0.148178	-2.62212
EHD2	-0.67041	4.11772	-4.81174	0.00253656	0.148905	-2.62877
PGM5	-1.73279	3.94536	-4.81041	0.00254016	0.148961	-2.63035
TUB	-0.904497	1.64634	-4.80706	0.00254929	0.149166	-2.63437
RP11-64B16.2	-1.09639	0.959195	-4.80657	0.00255062	0.149166	-2.63495
NDUFV2	0.227904	5.42303	4.8062	0.00255161	0.149166	-2.63539
ZNF217	0.783704	2.7037	4.80243	0.00256194	0.149579	-2.63991
AMIGO1	-0.753328	1.66278	-4.80167	0.002564	0.149579	-2.64081
C9orf3	-1.41683	6.35573	-4.79983	0.00256906	0.149719	-2.64301
HTR4	-1.28759	1.20962	-4.79877	0.00257199	0.149735	-2.64429
PDPN	1.97553	3.35284	4.79567	0.00258053	0.150077	-2.648
PRIM1	0.443303	1.83755	4.79341	0.00258679	0.150132	-2.6507
TLR8	1.14448	2.14582	4.7934	0.00258683	0.150132	-2.65072
PNPLA2	-0.38401	3.46187	-4.79085	0.00259389	0.150243	-2.65377
PTGER3	-1.84036	2.79897	-4.79078	0.00259407	0.150243	-2.65385
AC093323.3	-0.388396	2.58052	-4.7878	0.0026024	0.150494	-2.65743
NCAPG	0.932975	0.985817	4.78629	0.00260659	0.150494	-2.65923
H1FX	0.32093	4.48933	4.78521	0.00260961	0.150494	-2.66053
ACTL7A	-0.140522	0.131128	-4.78512	0.00260987	0.150494	-2.66064
SLC28A3	1.1503	0.689491	4.78443	0.00261179	0.150494	-2.66146
PPT1	0.837372	5.94261	4.78328	0.00261504	0.150527	-2.66285
CALML4	1.23252	1.7655	4.78019	0.00262372	0.15081	-2.66656
SURF6	-0.178627	3.06236	-4.77962	0.00262532	0.15081	-2.66724
TMEM130	-1.5873	4.00609	-4.7746	0.00263949	0.151115	-2.67326
HSPB1	-1.2391	7.44507	-4.77413	0.00264083	0.151115	-2.67383
LTBP4	-1.5533	6.17217	-4.77344	0.00264279	0.151115	-2.67466
RP11-164H5.1	0.288358	0.144179	4.7732	0.00264348	0.151115	-2.67495
SLAMF6	0.702091	1.2395	4.77293	0.00264425	0.151115	-2.67527
ASPM	0.815855	0.835076	4.77204	0.00264676	0.151115	-2.67634
INHBA	-1.59609	4.49005	-4.7708	0.00265028	0.151121	-2.67782
KANK1	-1.8186	4.62897	-4.77012	0.00265223	0.151121	-2.67865
GPLD1	-1.58345	1.87986	-4.76895	0.00265556	0.151157	-2.68005
RP11-82L18.2	1.50462	1.06685	4.76747	0.00265979	0.151159	-2.68183
MAP6	-0.974683	1.70668	-4.76666	0.00266211	0.151159	-2.6828
CDCA4	0.580604	1.72027	4.76508	0.00266663	0.151159	-2.6847
KCNK15-AS1	-0.473727	0.831885	-4.76433	0.00266878	0.151159	-2.6856
SCUBE3	-2.11795	2.38177	-4.76334	0.00267163	0.151159	-2.6868
PCNA	0.645954	4.59985	4.76331	0.00267172	0.151159	-2.68683
TAGAP	0.876355	2.47972	4.76217	0.00267499	0.151177	-2.6882
CYP1B1	1.90893	2.81554	4.76087	0.00267874	0.151177	-2.68977
APOLD1	0.8052	1.30297	4.7604	0.00268009	0.151177	-2.69033
TREX2	-0.968565	1.43959	-4.75839	0.0026859	0.151353	-2.69275
AC092798.2	0.465628	1.99479	4.7573	0.00268903	0.15136	-2.69405
RP11-620J15.1	-0.419598	1.04382	-4.75648	0.00269143	0.15136	-2.69505
RP11-582E3.4	-0.365737	0.558594	-4.7487	0.00271407	0.152106	-2.70442
PLCB1	1.47574	2.03999	4.74777	0.00271679	0.152106	-2.70554
KIF2A	0.399711	3.57733	4.74772	0.00271693	0.152106	-2.70559
BID	1.67159	3.51217	4.74763	0.00271718	0.152106	-2.7057
ADCY5	-1.97019	2.50156	-4.74615	0.00272152	0.152106	-2.70748
CHSY3	-1.22147	3.42753	-4.74542	0.00272368	0.152106	-2.70837
LRRC8A	-0.948065	3.51898	-4.74444	0.00272655	0.152106	-2.70955
FGFRL1	-1.1851	2.6664	-4.74437	0.00272676	0.152106	-2.70963
PXDN	-0.795559	4.36242	-4.7436	0.00272902	0.152106	-2.71056
MCTP1	1.62705	4.08781	4.7385	0.00274407	0.152443	-2.7167
GSG1L	-1.79446	1.15059	-4.7383	0.00274468	0.152443	-2.71695
RP11-43N22.1	0.485834	0.792819	4.73789	0.00274587	0.152443	-2.71744
ZFP36L1	0.827007	5.35161	4.73788	0.00274592	0.152443	-2.71746
UBE2CP3	-0.884932	1.89592	-4.73492	0.00275471	0.15278	-2.72103
SLC35F6	0.742645	3.09331	4.73193	0.00276359	0.153122	-2.72463
TBX18-AS1	-1.38728	1.69728	-4.73015	0.0027689	0.153265	-2.72677
CXorf56	-0.324872	3.79379	-4.72861	0.00277353	0.153301	-2.72864
SPDYE9P	-0.136885	0.247698	-4.72812	0.002775	0.153301	-2.72923
SNX9	-0.244735	4.57838	-4.72613	0.00278095	0.153472	-2.73163
DIP2C	-0.917951	2.807	-4.72485	0.00278483	0.153472	-2.73318
TCN2	1.26747	3.42726	4.72436	0.00278629	0.153472	-2.73377
ZNF675	0.615936	2.78869	4.72256	0.0027917	0.15362	-2.73594
ID2-AS1	-1.11558	0.948727	-4.71901	0.00280245	0.153787	-2.74023
PSMA4	0.299181	5.93478	4.71854	0.00280386	0.153787	-2.7408
SCARF2	-0.923309	3.52769	-4.71825	0.00280475	0.153787	-2.74115
MAP1B	-1.55699	5.77957	-4.71729	0.00280768	0.153787	-2.74232
TIMM17B	-0.277579	3.57919	-4.71705	0.00280842	0.153787	-2.74261
NABP1	1.59666	5.26267	4.71305	0.00282058	0.154224	-2.74744
RP11-443B7.3	0.972164	0.858169	4.71263	0.00282187	0.154224	-2.74795
TRBV9	0.439612	0.219806	4.71131	0.00282591	0.154277	-2.74955
MAP9	-0.796688	2.86896	-4.71052	0.00282832	0.154277	-2.7505
TSR2	-0.718251	3.78525	-4.70869	0.00283392	0.15441	-2.75271
RP5-1063M23.3	-0.22324	0.378995	-4.70475	0.00284605	0.15441	-2.75749
NOV	-2.30719	7.44355	-4.7045	0.00284683	0.15441	-2.75779
TPH1	-3.36911	2.71595	-4.70401	0.00284834	0.15441	-2.75838
NDN	-0.678221	3.80056	-4.70224	0.0028538	0.15441	-2.76052
MOAP1	-0.671	3.4535	-4.70212	0.00285417	0.15441	-2.76067
RP5-956O18.2	-0.344659	0.392696	-4.70151	0.00285606	0.15441	-2.76141
CAB39L	-1.12031	2.78436	-4.70112	0.00285726	0.15441	-2.76188
FOXN2	0.396091	4.16696	4.70022	0.00286004	0.15441	-2.76297
SOAT1	0.920844	4.2817	4.69911	0.00286351	0.15441	-2.76432
MORF4L2	-0.734669	7.04188	-4.69782	0.00286751	0.15441	-2.76588
RPL7L1P9	-0.918137	1.91507	-4.6978	0.00286757	0.15441	-2.7659
FAM98A	-0.322885	4.4581	-4.69775	0.00286772	0.15441	-2.76596
ESYT3	-0.381296	0.858215	-4.69727	0.00286921	0.15441	-2.76654
STK4	0.62173	4.15558	4.69462	0.00287748	0.154645	-2.76976
RP11-367N14.2	0.506157	0.446926	4.69397	0.00287951	0.154645	-2.77055
CDC20P1	-0.104099	0.185584	-4.69323	0.00288182	0.154645	-2.77144
IGF1R	-1.04137	3.87947	-4.69137	0.00288766	0.15481	-2.7737
ZNF853	-0.77877	1.11938	-4.68945	0.00289369	0.154986	-2.77603
STXBP5-AS1	0.832958	0.950909	4.68539	0.00290645	0.155348	-2.78095
FBXL22	-1.38739	1.80321	-4.68284	0.00291451	0.155348	-2.78404
FXR2	-0.410978	3.33782	-4.68271	0.00291493	0.155348	-2.7842
FAR2	0.739149	2.85781	4.68269	0.00291499	0.155348	-2.78423
SORBS2	-1.88299	5.5295	-4.68083	0.0029209	0.155348	-2.78649
ARHGEF7	-0.381569	4.30241	-4.68053	0.00292184	0.155348	-2.78685
MAP3K1	0.663128	3.18874	4.6798	0.00292419	0.155348	-2.78774
SYNM	-1.45392	3.72339	-4.67973	0.00292439	0.155348	-2.78782
LOXL4	-0.589594	2.49628	-4.6781	0.0029296	0.155348	-2.78981
LCP1	1.86256	6.29659	4.67736	0.00293193	0.155348	-2.7907
KMO	1.22479	1.68078	4.67706	0.0029329	0.155348	-2.79107
B3GNT9	-0.683616	3.00224	-4.67656	0.00293448	0.155348	-2.79167
PLIN2	2.23708	4.63196	4.67556	0.00293769	0.155348	-2.79289
CD4	1.53604	4.14394	4.67511	0.00293913	0.155348	-2.79344
RP5-901A4.1	0.197146	0.113452	4.67212	0.00294869	0.155508	-2.79707
ACP5	2.52677	4.59988	4.6709	0.00295261	0.155508	-2.79855
SPRY4	-0.85473	3.39334	-4.67026	0.00295467	0.155508	-2.79933
CD180	0.476919	2.97649	4.67024	0.00295475	0.155508	-2.79936
ORM1	0.37032	0.249686	4.6679	0.00296227	0.155508	-2.8022
IMPAD1	-0.58225	4.49032	-4.66743	0.00296379	0.155508	-2.80277
OAT	-0.540549	5.65922	-4.6674	0.0029639	0.155508	-2.80281
CYYR1	1.28333	1.28291	4.66728	0.00296428	0.155508	-2.80295
LRIG1	-0.415218	4.38131	-4.66183	0.00298193	0.156265	-2.80958
OGFRL1	0.752814	4.40504	4.66111	0.00298426	0.156265	-2.81046
AC092484.1	0.876684	0.438342	4.65901	0.00299109	0.156343	-2.81301
YPEL2	-0.68404	4.17224	-4.65707	0.00299743	0.156343	-2.81538
RP11-93B14.9	0.587839	0.746343	4.6562	0.00300027	0.156343	-2.81643
SPIN4	-0.498511	1.45969	-4.65593	0.00300116	0.156343	-2.81676
MUS81	-0.545997	3.81713	-4.65504	0.00300408	0.156343	-2.81785
KRT7	-2.43512	2.9657	-4.65416	0.00300698	0.156343	-2.81893
NKIRAS1	-0.701155	2.73445	-4.653	0.00301078	0.156343	-2.82034
U73166.2	-0.365723	1.34827	-4.65182	0.00301465	0.156343	-2.82177
VWA1	1.35368	2.57877	4.65161	0.00301533	0.156343	-2.82202
RP11-78I14.1	-1.13791	1.50059	-4.65142	0.00301596	0.156343	-2.82226
FAM105A	0.999665	3.14654	4.65131	0.00301633	0.156343	-2.82239
RSPO3	0.697984	0.887101	4.64778	0.00302796	0.156802	-2.82669
RP11-383J24.2	0.970263	1.22863	4.64497	0.00303729	0.157039	-2.83013
B4GALNT2	0.417148	1.97869	4.64443	0.00303908	0.157039	-2.83078
NPHS1	-0.0559678	0.123839	-4.64387	0.00304092	0.157039	-2.83146
MAN1B1-AS1	0.303446	0.694042	4.64257	0.00304525	0.157083	-2.83305
MIR181A1HG	0.871715	1.70003	4.64194	0.00304736	0.157083	-2.83382
CLIC4	-0.829147	7.18182	-4.64055	0.00305196	0.157176	-2.83551
CD84	1.53882	4.27851	4.63857	0.00305858	0.15723	-2.83793
RP11-351I21.11	-0.507225	2.17437	-4.63857	0.00305861	0.15723	-2.83793
FNDC5	-0.996541	1.42155	-4.63756	0.00306196	0.157259	-2.83916
MYL9	-1.78704	7.8358	-4.63635	0.00306602	0.157324	-2.84064
NAXD	-0.330916	3.40449	-4.63488	0.00307096	0.157344	-2.84243
TRAPPC13P1	-0.196818	0.106802	-4.63457	0.00307201	0.157344	-2.84282
BET1L	-0.368991	3.74465	-4.63359	0.00307528	0.157368	-2.84401
FADS3	-0.938717	4.8127	-4.63084	0.00308457	0.1577	-2.84737
NAPG	-0.36447	4.08306	-4.62658	0.00309896	0.158202	-2.85257
TCEAL4	-1.14615	5.41896	-4.62627	0.00310001	0.158202	-2.85294
PRCP	0.975384	5.11474	4.62417	0.00310717	0.158265	-2.85552
IFIT3	0.85936	3.60061	4.62398	0.0031078	0.158265	-2.85575
PRUNE2	-1.75453	5.21785	-4.62342	0.0031097	0.158265	-2.85643
ZNF267	1.06758	3.71708	4.62093	0.00311821	0.158424	-2.85948
MYOM1	-1.69827	1.9823	-4.62086	0.00311845	0.158424	-2.85957
CBX8	0.577844	1.01132	4.61351	0.00314367	0.158845	-2.86855
IRF6	-0.927237	1.17276	-4.61319	0.00314477	0.158845	-2.86895
HMGA1	1.39055	2.61252	4.613	0.00314541	0.158845	-2.86917
NUDT1	0.899437	3.56951	4.61298	0.00314551	0.158845	-2.86921
TREX1	0.791489	2.61697	4.61267	0.00314655	0.158845	-2.86958
RABEPK	-0.410376	2.97291	-4.61232	0.00314777	0.158845	-2.87001
KRT17P2	-1.51058	1.76386	-4.61231	0.00314781	0.158845	-2.87003
HPN	0.270477	0.213194	4.61187	0.00314933	0.158845	-2.87056
RP11-705C15.2	1.09294	2.89515	4.6099	0.00315613	0.159007	-2.87297
SEPW1	-0.859664	7.08019	-4.60909	0.00315895	0.159007	-2.87397
GAL	1.04624	0.612741	4.60849	0.00316103	0.159007	-2.8747
SLFNL1	-0.29949	0.656129	-4.60726	0.00316531	0.15908	-2.87621
MEPE	0.161518	0.127057	4.60369	0.00317774	0.159435	-2.88059
RASSF3	-0.894917	5.02909	-4.6036	0.00317805	0.159435	-2.88069
RP4-621N11.2	-0.13498	0.0732521	-4.59997	0.00319072	0.159451	-2.88513
CA2	2.04981	2.26478	4.59993	0.00319087	0.159451	-2.88519
SLC20A2	-0.869851	4.34314	-4.59892	0.00319441	0.159451	-2.88643
COL16A1	-1.13281	5.45182	-4.59892	0.00319442	0.159451	-2.88643
RP3-416H24.1	-0.412208	0.213233	-4.59818	0.003197	0.159451	-2.88733
SGCE	-1.23824	4.09908	-4.59772	0.00319863	0.159451	-2.8879
RP2	0.602548	3.31523	4.59756	0.0031992	0.159451	-2.8881
CRLF3	0.479077	3.54051	4.59641	0.00320323	0.159451	-2.8895
SPECC1L	-0.470282	3.95977	-4.59623	0.00320388	0.159451	-2.88973
RP11-165F24.3	0.900654	1.4503	4.59435	0.00321051	0.15964	-2.89204
GNA11	-0.848448	3.39874	-4.59269	0.00321637	0.159729	-2.89407
SPEG	-1.88764	4.43999	-4.59176	0.00321964	0.159729	-2.8952
PRAM1	0.578854	1.00957	4.59085	0.00322287	0.159729	-2.89632
RP5-908M14.9	0.456483	1.06385	4.5904	0.00322446	0.159729	-2.89687
DOCK11	0.443357	3.80484	4.58894	0.00322965	0.159729	-2.89867
RP11-11C20.3	-0.531832	0.571106	-4.58838	0.00323165	0.159729	-2.89936
CSPG4P11	-0.64107	1.58919	-4.58823	0.00323218	0.159729	-2.89954
MACF1	-0.435267	7.1213	-4.58594	0.00324033	0.159925	-2.90235
BTBD1	0.259651	4.61027	4.5853	0.00324262	0.159925	-2.90314
MYOCD	-2.97991	2.28443	-4.58472	0.00324469	0.159925	-2.90385
GRM5	-0.701166	0.571098	-4.57924	0.00326434	0.160705	-2.91059
RP11-395G23.3	-0.960594	1.91071	-4.57841	0.0032673	0.160705	-2.9116
RP11-70P17.1	-0.544412	0.666798	-4.57776	0.00326967	0.160705	-2.91241
AKAP8L	-0.243099	4.16005	-4.57669	0.00327352	0.160705	-2.91372
NT5DC3	-1.43727	2.60195	-4.57632	0.00327485	0.160705	-2.91417
TSPYL2	-0.932693	3.39626	-4.57554	0.00327765	0.160705	-2.91513
CKAP2	0.774286	2.05638	4.57132	0.00329295	0.161251	-2.92032
GPRIN3	1.43664	2.86568	4.56982	0.0032984	0.161251	-2.92217
CRIP2	-1.29891	6.89755	-4.56884	0.00330197	0.161251	-2.92337
CCNA2	0.727209	1.2883	4.56856	0.00330299	0.161251	-2.92372
DKFZP434A062	-0.0565579	0.0565507	-4.56852	0.00330313	0.161251	-2.92376
DPP4	1.71751	2.12549	4.56627	0.00331134	0.161291	-2.92653
PEBP1	-0.496164	6.38791	-4.56602	0.00331225	0.161291	-2.92684
PCDHB16	-0.758406	2.10164	-4.56564	0.00331363	0.161291	-2.9273
RPL7P18	0.857727	0.812056	4.56408	0.00331935	0.161291	-2.92923
DSTYK	-0.340848	2.54668	-4.56294	0.00332352	0.161291	-2.93063
PYGB	-0.782956	4.60923	-4.56258	0.00332486	0.161291	-2.93108
SV2A	-1.0676	1.89259	-4.56216	0.00332638	0.161291	-2.93159
C16orf58	-0.376477	4.00074	-4.56203	0.00332689	0.161291	-2.93176
NME3	-0.418149	4.96597	-4.56096	0.00333081	0.161342	-2.93307
FOXC2-AS1	-0.981723	0.69019	-4.55967	0.00333557	0.161434	-2.93467
RP11-430G17.1	0.0896077	0.0448038	4.55798	0.00334177	0.161594	-2.93674
CLCN3	0.259851	3.84848	4.55678	0.0033462	0.16167	-2.93821
SFT2D1	0.556771	4.03042	4.5549	0.00335316	0.161712	-2.94053
NCKAP1L	1.39	4.81477	4.55452	0.00335458	0.161712	-2.941
URGCP	-0.488996	3.35971	-4.55422	0.00335571	0.161712	-2.94138
GS1-174L6.4	-1.56004	1.72067	-4.55297	0.00336033	0.161797	-2.94291
MPV17	0.29468	4.54053	4.55213	0.00336345	0.161808	-2.94395
INMT	-1.20346	5.35671	-4.5504	0.00336989	0.161979	-2.94608
STC1	0.814014	0.61588	4.54736	0.00338124	0.162151	-2.94983
C1orf109	-0.300191	3.17556	-4.5472	0.00338185	0.162151	-2.95003
RP11-94C24.13	-0.0795548	0.050413	-4.54713	0.0033821	0.162151	-2.95012
RP11-57C19.6	0.837335	0.418667	4.5451	0.00338972	0.162228	-2.95263
ARL15	0.950682	3.61903	4.54317	0.00339695	0.162228	-2.955
KIAA0907	-0.382065	4.03339	-4.54185	0.00340193	0.162228	-2.95664
LRR1	0.711647	1.94583	4.54169	0.00340251	0.162228	-2.95682
SGIP1	-0.869985	4.52135	-4.54155	0.00340305	0.162228	-2.957
CCDC190	-1.69355	1.4712	-4.54136	0.00340375	0.162228	-2.95723
ZNF714	0.351545	1.72693	4.54132	0.0034039	0.162228	-2.95728
ATP10D	-0.674802	4.5319	-4.53654	0.00342199	0.162853	-2.96319
NAP1L6	-0.290472	0.265464	-4.53632	0.00342281	0.162853	-2.96346
ADCY6	-1.05348	3.65774	-4.53354	0.00343339	0.16291	-2.9669
IGKV1D-33	1.09734	0.54867	4.53304	0.00343529	0.16291	-2.96751
TTLL7	-1.69813	4.44547	-4.53272	0.0034365	0.16291	-2.96791
SOX18	1.00549	1.00697	4.53264	0.00343679	0.16291	-2.968
SAMD9L	0.716526	3.81245	4.5322	0.00343849	0.16291	-2.96855
LMCD1	-1.65927	6.29257	-4.5306	0.00344457	0.163061	-2.97052
RP11-21L23.2	-0.135839	0.0987762	-4.52976	0.00344779	0.163076	-2.97156
WFDC1	-2.4981	3.13926	-4.529	0.0034507	0.163076	-2.9725
BICC1	0.534216	3.06256	4.52668	0.00345959	0.163359	-2.97537
NDC80	0.635614	1.2717	4.52459	0.00346759	0.163599	-2.97795
FAM46B	-1.61216	2.22963	-4.52341	0.00347217	0.163678	-2.97942
FAM21A	0.387393	3.37499	4.52026	0.0034843	0.163986	-2.98331
LDLRAD4	-0.494809	4.96227	-4.51903	0.00348909	0.163986	-2.98484
RP11-309H21.3	-0.155028	0.511702	-4.51859	0.00349077	0.163986	-2.98537
FAM50B	-0.585528	2.40797	-4.51802	0.00349299	0.163986	-2.98608
CYTIP	1.42158	3.64605	4.51795	0.00349328	0.163986	-2.98618
BIRC3	1.07106	3.21873	4.51534	0.00350339	0.164188	-2.9894
RAD51AP1	0.600425	1.83762	4.5148	0.00350552	0.164188	-2.99008
DENND4A	0.295917	3.52728	4.51459	0.00350634	0.164188	-2.99034
STUB1	-0.483866	4.58935	-4.51098	0.00352043	0.164566	-2.99481
SMARCD3	-1.13975	4.21521	-4.51043	0.00352258	0.164566	-2.99549
RP11-735G4.1	-1.17203	1.39981	-4.50936	0.00352676	0.164566	-2.99681
TPMT	0.583712	2.84796	4.50878	0.00352902	0.164566	-2.99752
CFL2	-1.48033	4.50169	-4.50844	0.00353038	0.164566	-2.99795
OLFML2A	1.9652	1.62049	4.507	0.00353602	0.164566	-2.99973
AC093627.7	0.135729	0.0678644	4.50679	0.00353684	0.164566	-2.99999
AMH	-0.372259	0.301016	-4.50566	0.00354131	0.164566	-3.0014
ELF1	0.346238	4.78617	4.5044	0.00354627	0.164566	-3.00296
HIST1H1E	0.729833	6.41461	4.50416	0.0035472	0.164566	-3.00325
SMAD9	-1.43548	2.49847	-4.50346	0.00354996	0.164566	-3.00412
PPM1N	0.844886	0.972213	4.50338	0.00355031	0.164566	-3.00423
MSRB3	-1.29608	5.32625	-4.50283	0.00355247	0.164566	-3.0049
CMTM6	0.679287	4.4843	4.50097	0.00355984	0.164647	-3.00721
RP11-701H24.5	-1.11927	3.15649	-4.50065	0.00356107	0.164647	-3.0076
PLEKHH3	-0.829128	3.11771	-4.49857	0.00356935	0.164647	-3.01019
RB1	0.768721	4.86626	4.49835	0.00357023	0.164647	-3.01046
CACNA2D4	1.66723	3.18153	4.49788	0.0035721	0.164647	-3.01105
PCDHB9	-0.510412	1.27835	-4.49739	0.00357404	0.164647	-3.01165
GNS	0.960408	6.0605	4.49538	0.00358203	0.164647	-3.01414
SCD	2.0269	3.73247	4.49441	0.00358592	0.164647	-3.01535
C20orf96	0.190229	0.808016	4.49434	0.0035862	0.164647	-3.01544
ANK1	-0.478023	0.916084	-4.4935	0.00358957	0.164647	-3.01648
SMAD4	-0.205554	5.36951	-4.49284	0.00359221	0.164647	-3.0173
HLA-B	1.15292	8.91604	4.49213	0.00359506	0.164647	-3.01818
RP11-362L22.1	0.34392	0.17196	4.49187	0.00359606	0.164647	-3.0185
HNRNPA1P66	-0.37492	0.212183	-4.48977	0.00360449	0.164647	-3.02111
HIST2H3A	1.56758	2.95496	4.48866	0.00360896	0.164647	-3.02248
HIST2H3C	1.56758	2.95496	4.48866	0.00360896	0.164647	-3.02248
HSPA2	-1.07932	2.91095	-4.48827	0.00361052	0.164647	-3.02297
NRP1	1.4692	6.06322	4.48791	0.003612	0.164647	-3.02342
VRK2	0.35305	3.49367	4.48788	0.00361212	0.164647	-3.02346
FLNA	-1.45955	8.61444	-4.48737	0.00361416	0.164647	-3.02409
ATP6V1G1P6	0.741773	0.76244	4.48699	0.00361568	0.164647	-3.02456
GALC	0.830333	4.20786	4.48586	0.00362025	0.164721	-3.02597
MYLK-AS2	-0.581299	0.572898	-4.48388	0.00362826	0.164875	-3.02843
FCN3	0.42935	0.251576	4.48306	0.00363156	0.164875	-3.02944
RASL11B	-1.38566	1.95275	-4.48285	0.00363241	0.164875	-3.0297
GAREM1	-1.19646	1.69847	-4.4814	0.00363829	0.165008	-3.03151
AIM1	1.09186	2.64291	4.48009	0.00364361	0.165116	-3.03313
PSMA7	0.268994	6.55322	4.47843	0.00365037	0.165159	-3.0352
CHRM3-AS2	0.4728	0.432075	4.47842	0.00365043	0.165159	-3.03522
RNF208	-0.328972	0.321657	-4.47763	0.00365366	0.165172	-3.0362
GDNF	0.496838	0.349721	4.47507	0.00366409	0.165511	-3.03938
SBSPON	-1.93205	1.70004	-4.47346	0.00367068	0.165675	-3.04138
RPL21P28	0.256277	0.128139	4.4727	0.00367381	0.165684	-3.04233
SHANK3	0.940731	1.12727	4.47119	0.00368002	0.165698	-3.04421
TVP23C	-0.371432	3.62825	-4.47119	0.00368003	0.165698	-3.04421
ME2	1.1229	4.47132	4.46956	0.00368673	0.165862	-3.04624
LRP5	-0.87528	3.29866	-4.46844	0.00369134	0.165862	-3.04763
GCK	-0.531471	0.867733	-4.46816	0.0036925	0.165862	-3.04798
CTD-2587H24.5	0.0899511	0.0760508	4.46731	0.00369602	0.165887	-3.04904
RP11-61F12.1	0.226246	0.434687	4.46571	0.00370261	0.165923	-3.05103
AC007405.4	-0.169695	0.286452	-4.46466	0.00370696	0.165923	-3.05233
GPNMB	1.24883	7.56259	4.46328	0.00371271	0.165923	-3.05406
HMMR	1.06228	0.92444	4.46307	0.00371358	0.165923	-3.05432
FUBP3	-0.241103	3.6008	-4.46262	0.00371542	0.165923	-3.05487
LRRC16A	-0.81398	3.24824	-4.46239	0.00371637	0.165923	-3.05516
LRRC15	1.67106	1.25668	4.46118	0.00372142	0.165923	-3.05667
BHLHE22	0.681392	0.488716	4.46085	0.00372281	0.165923	-3.05709
CRYBB1	0.706513	1.17372	4.46047	0.00372438	0.165923	-3.05756
SPRY3	-0.0469964	0.245766	-4.45916	0.00372983	0.165923	-3.05918
SLC39A13	-0.50953	4.43659	-4.45883	0.00373123	0.165923	-3.0596
FGF13	-0.936499	2.23155	-4.45812	0.00373417	0.165923	-3.06048
FAM110A	0.838082	1.47309	4.45759	0.00373642	0.165923	-3.06115
PLCL2	0.462102	2.84975	4.45718	0.00373812	0.165923	-3.06166
OR51B8P	-0.179341	0.0896705	-4.45573	0.00374417	0.166019	-3.06346
SLC2A4RG	-0.573859	3.94946	-4.4546	0.00374892	0.166019	-3.06487
RP11-553K8.5	1.10941	1.50752	4.45455	0.00374914	0.166019	-3.06494
TWSG1	-0.842549	5.09347	-4.45383	0.00375218	0.166023	-3.06584
GNAO1	-0.456624	1.16378	-4.45304	0.00375547	0.166038	-3.06682
RP13-582O9.7	1.01904	0.67311	4.44954	0.00377026	0.166509	-3.07119
RPS6KA6	-1.42357	1.46447	-4.44911	0.00377205	0.166509	-3.07172
TIMP3	1.86017	6.49464	4.44774	0.00377783	0.166571	-3.07342
PTDSS1	0.36451	4.81432	4.44738	0.00377938	0.166571	-3.07388
SELT	0.328088	5.60615	4.4446	0.00379117	0.16696	-3.07735
H3F3A	0.325483	7.07277	4.44143	0.00380467	0.167423	-3.08131
RP11-12O16.1	1.02127	0.958718	4.4395	0.0038129	0.167528	-3.08372
COL4A2	-0.975278	7.1712	-4.43933	0.00381362	0.167528	-3.08393
KCNB2	-0.746542	0.375954	-4.43878	0.00381598	0.167528	-3.08461
LINC00315	-0.292054	0.214075	-4.43459	0.00383399	0.167995	-3.08986
ADPGK-AS1	0.334258	0.683164	4.43407	0.00383622	0.167995	-3.0905
TC2N	-1.59282	4.13559	-4.43366	0.00383798	0.167995	-3.09101
S100A11	0.688232	6.94872	4.43237	0.00384355	0.167995	-3.09263
HIST1H4J	0.926502	8.62134	4.43144	0.00384754	0.167995	-3.09379
STRIP2	0.407684	1.09864	4.43144	0.00384758	0.167995	-3.0938
RP11-415J8.7	-0.588966	1.32527	-4.43091	0.00384984	0.167995	-3.09445
MMD	1.00148	2.68001	4.43075	0.00385053	0.167995	-3.09465
NKD2	0.174289	0.0955376	4.42841	0.00386069	0.168308	-3.09759
CLIP1	-0.228099	4.79097	-4.4269	0.00386723	0.168462	-3.09947
CTD-2583P5.1	0.266855	0.279482	4.42467	0.00387695	0.16867	-3.10226
ACTG1P9	-0.102333	0.11113	-4.42443	0.003878	0.16867	-3.10256
ANPEP	2.48099	3.43917	4.42369	0.00388121	0.16868	-3.10349
SNTB1	0.829859	2.96085	4.42272	0.00388543	0.168733	-3.10469
LPP	-1.35866	6.28531	-4.41944	0.00389979	0.169225	-3.1088
SLC25A42	-0.381921	1.57894	-4.41794	0.00390637	0.16938	-3.11068
GAB2	-0.421224	3.78966	-4.41494	0.00391958	0.169822	-3.11444
AC007016.3	-0.51847	0.930042	-4.41277	0.00392918	0.169981	-3.11716
RP11-274A11.3	0.173039	0.241191	4.41274	0.00392929	0.169981	-3.11719
PTK2B	1.05579	3.8082	4.41105	0.00393681	0.170175	-3.11932
LINC01588	0.393191	2.29463	4.40856	0.00394787	0.170347	-3.12244
WWP2	-1.02051	4.91509	-4.40829	0.00394907	0.170347	-3.12278
CDH17	-0.22387	0.167275	-4.40792	0.00395071	0.170347	-3.12324
RP11-687F6.4	0.359126	0.486552	4.4068	0.00395568	0.170347	-3.12464
EEF1A1P4	-0.441744	1.20519	-4.40675	0.00395593	0.170347	-3.12471
PLEKHG2	-0.460087	3.49012	-4.40379	0.00396911	0.170784	-3.12841
UHMK1	0.379803	3.91589	4.39867	0.0039921	0.171437	-3.13484
RCN2	-0.722811	4.28921	-4.39747	0.00399752	0.171437	-3.13635
RP5-1096J16.1	0.938939	0.539032	4.39692	0.00399998	0.171437	-3.13704
FBXO17	-0.878638	2.88084	-4.39674	0.00400078	0.171437	-3.13726
LINC01106	-0.844592	1.4322	-4.39517	0.0040079	0.171437	-3.13924
ATP10A	-1.04434	3.30027	-4.39516	0.00400793	0.171437	-3.13924
ZEB1	-1.00838	5.32417	-4.39511	0.00400818	0.171437	-3.13931
LRRN4	-0.16091	0.227802	-4.395	0.00400866	0.171437	-3.13945
CLDN23	1.17337	1.42322	4.39317	0.00401696	0.171661	-3.14175
EFHD1	-2.16843	3.99374	-4.39174	0.00402344	0.171807	-3.14354
RP11-172H24.4	-0.154191	0.12075	-4.3908	0.0040277	0.171859	-3.14472
RP11-73M7.1	-0.514815	0.413786	-4.38989	0.00403184	0.171905	-3.14586
CASC18	-0.355263	0.368081	-4.38847	0.00403834	0.172052	-3.14766
RPS12	0.165278	9.06064	4.38667	0.00404655	0.172152	-3.14991
SVIL	-1.53799	5.61048	-4.38661	0.00404682	0.172152	-3.14999
RP11-391M7.3	-0.484187	0.415334	-4.38478	0.00405519	0.172378	-3.15229
LRRC8D	1.30297	2.65685	4.38033	0.00407565	0.173117	-3.15789
CELSR1	1.2347	1.18548	4.37963	0.00407886	0.173122	-3.15876
ARMCX3	-0.275649	4.48351	-4.37766	0.00408794	0.173193	-3.16124
PCAT5	-0.0575222	0.036313	-4.37614	0.004095	0.173193	-3.16316
INAFM2	-0.792726	3.30289	-4.37604	0.00409545	0.173193	-3.16328
LRRC75B	-0.78248	1.49868	-4.37527	0.00409901	0.173193	-3.16425
PIGA	0.40667	2.63565	4.37469	0.00410174	0.173193	-3.16499
OPN3	1.21764	2.67915	4.37392	0.00410527	0.173193	-3.16594
GLMP	0.451523	4.23456	4.37261	0.0041114	0.173193	-3.1676
HTATIP2	0.765959	4.18586	4.37243	0.00411224	0.173193	-3.16783
LHFPL2	1.57866	5.00563	4.37131	0.00411743	0.173193	-3.16923
BPI	0.477085	0.667528	4.37087	0.00411947	0.173193	-3.16978
RP11-466A19.4	-0.489446	0.801076	-4.36967	0.00412509	0.173193	-3.1713
SMTN	-1.82407	4.46833	-4.36962	0.00412532	0.173193	-3.17136
NPC1	0.759516	5.03223	4.36847	0.00413067	0.173193	-3.17281
ADH5	-0.637608	6.05178	-4.36797	0.00413305	0.173193	-3.17345
THSD7A	1.1184	1.01182	4.36778	0.00413392	0.173193	-3.17368
MELTF	1.54452	1.82244	4.36749	0.00413529	0.173193	-3.17405
FAM111B	0.668276	0.912304	4.36621	0.00414129	0.173193	-3.17566
MAGEF1	-0.651202	3.11865	-4.36442	0.00414968	0.173193	-3.17791
ERLEC1	-0.349052	5.11413	-4.36287	0.00415698	0.173193	-3.17987
RP11-342D11.2	0.871774	0.729092	4.36236	0.0041594	0.173193	-3.18051
MYO1C	-0.60867	5.31342	-4.36227	0.00415979	0.173193	-3.18062
HIST1H4L	1.22452	4.67063	4.3621	0.00416061	0.173193	-3.18084
RP11-211N8.6	0.0547428	0.0273714	4.36146	0.00416363	0.173193	-3.18165
SOST	-2.76821	2.72764	-4.36125	0.00416463	0.173193	-3.18191
CELF2-AS1	0.427221	1.47361	4.36104	0.00416563	0.173193	-3.18218
CTD-2286N8.2	-0.463428	0.523569	-4.36097	0.00416593	0.173193	-3.18226
ALG1	0.45559	2.94222	4.3603	0.00416909	0.173193	-3.1831
ITGA6	1.20432	3.50827	4.36024	0.0041694	0.173193	-3.18319
DAB2	1.30735	5.95911	4.36014	0.00416984	0.173193	-3.1833
AF064858.6	0.455767	0.437467	4.35757	0.00418201	0.17357	-3.18654
NRAS	0.541417	3.54451	4.35455	0.0041964	0.173961	-3.19036
RP11-80I15.4	-1.28687	1.5849	-4.35392	0.00419936	0.173961	-3.19115
SLC25A45	-0.412908	2.35916	-4.35364	0.00420069	0.173961	-3.1915
RBM5-AS1	-0.553596	2.11389	-4.35202	0.00420843	0.174153	-3.19355
TRGV7	0.927913	0.798054	4.35034	0.00421645	0.174356	-3.19566
RRAD	-1.57879	3.71977	-4.34935	0.0042212	0.174424	-3.19692
HINT2P1	-1.46175	0.862814	-4.34555	0.00423947	0.17479	-3.20172
PNMA6A	-0.673626	0.828751	-4.34464	0.00424386	0.17479	-3.20287
RP11-686O6.2	-0.41702	0.761471	-4.34453	0.00424436	0.17479	-3.203
TSPAN11	1.6913	1.40069	4.34448	0.00424463	0.17479	-3.20307
CPSF3	0.368944	3.38039	4.34428	0.00424558	0.17479	-3.20332
PLA2G4A	0.367753	2.49337	4.34363	0.00424869	0.17479	-3.20414
SDHCP2	-0.478279	0.555663	-4.34201	0.00425655	0.174985	-3.20619
COLGALT1	0.948296	4.92144	4.34119	0.00426051	0.17502	-3.20722
ADCY8	0.268755	0.134377	4.33982	0.00426715	0.175165	-3.20895
SPDYA	-0.742193	1.66592	-4.33505	0.00429037	0.1753	-3.21499
CDC42EP1	-0.808012	3.4181	-4.33466	0.00429227	0.1753	-3.21548
VIMP	-0.316376	5.07176	-4.33382	0.00429635	0.1753	-3.21654
AMOTL2	-0.641466	4.31923	-4.33334	0.0042987	0.1753	-3.21715
BCAT1	2.03759	4.96336	4.33294	0.00430066	0.1753	-3.21765
AC145124.2	-0.777966	2.38691	-4.3329	0.00430084	0.1753	-3.2177
SRF	-0.893618	3.33832	-4.33127	0.00430886	0.1753	-3.21977
ADRB2	0.412482	1.65743	4.33051	0.00431256	0.1753	-3.22072
RP11-313C15.1	-0.234848	0.132726	-4.32975	0.00431632	0.1753	-3.22169
WWTR1	-0.930326	4.88026	-4.32927	0.00431865	0.1753	-3.22229
SLC22A17	-0.997542	3.14875	-4.32908	0.00431961	0.1753	-3.22254
LSP1	1.69525	5.69562	4.32854	0.00432226	0.1753	-3.22322
BGN	-0.939315	8.20708	-4.32847	0.00432257	0.1753	-3.2233
ZCWPW2	-0.436717	0.921952	-4.32722	0.00432872	0.1753	-3.22488
PTGIR	-0.901875	3.71031	-4.32667	0.00433143	0.1753	-3.22558
EVC2	-0.511407	1.98457	-4.32627	0.00433341	0.1753	-3.22608
ACTA2	-2.41953	9.73605	-4.32587	0.00433538	0.1753	-3.22659
PCGF3	0.290884	3.9789	4.32581	0.00433569	0.1753	-3.22667
HS3ST1	0.921475	1.61981	4.32581	0.0043357	0.1753	-3.22667
KRT17	-1.76603	4.22405	-4.32487	0.00434033	0.1753	-3.22786
CDC42EP3P1	0.512918	0.721817	4.32485	0.00434042	0.1753	-3.22788
PTHLH	-1.29315	2.56446	-4.32472	0.00434108	0.1753	-3.22805
ACTG1P18	-0.12479	0.0927487	-4.32451	0.00434214	0.1753	-3.22832
DCK	0.500674	3.51506	4.32301	0.00434956	0.175474	-3.23022
SELM	-0.964708	6.66802	-4.32107	0.00435916	0.175735	-3.23267
TMEM2	1.66528	4.17952	4.31696	0.00437965	0.176198	-3.23788
COL4A3	-1.18532	2.30193	-4.31657	0.00438161	0.176198	-3.23838
SPP1	3.75027	10.2736	4.31591	0.00438489	0.176198	-3.23921
CTD-2373N4.3	-1.12811	2.15907	-4.31569	0.00438597	0.176198	-3.23948
CCDC28A	0.490007	3.23957	4.31562	0.00438632	0.176198	-3.23957
PURA	-0.747153	4.22161	-4.31396	0.00439465	0.176407	-3.24168
EVI5	-0.538298	4.5074	-4.3119	0.00440497	0.176695	-3.24429
ZSWIM8	-0.404651	4.1852	-4.30953	0.00441693	0.177048	-3.2473
EGFLAM-AS4	0.0877249	0.0491887	4.30768	0.00442622	0.177056	-3.24964
FAM131A	-0.589669	3.09949	-4.30747	0.00442731	0.177056	-3.24991
PPP2R5B	-0.720352	2.8655	-4.30631	0.00443316	0.177056	-3.25138
ADCY3	1.09507	3.73291	4.30525	0.00443854	0.177056	-3.25273
FAM187B2P	0.459242	0.25096	4.30517	0.00443895	0.177056	-3.25283
GPR17	-1.14887	1.83142	-4.30515	0.00443906	0.177056	-3.25286
CENPN	0.879434	1.60471	4.30513	0.00443916	0.177056	-3.25288
RP11-44F21.3	-0.689694	0.933796	-4.30356	0.00444708	0.177195	-3.25486
LGI2	1.07283	1.74743	4.3032	0.00444892	0.177195	-3.25532
ITGA4	1.104	5.0087	4.30204	0.00445482	0.177272	-3.2568
RP11-121A8.1	0.466659	0.556193	4.30111	0.00445956	0.177272	-3.25798
ZNF793	-0.428025	2.59904	-4.30061	0.00446211	0.177272	-3.25861
SORBS1	-1.68783	5.46592	-4.29999	0.00446525	0.177272	-3.2594
BCAS4	-0.673953	1.84333	-4.29972	0.00446664	0.177272	-3.25974
RP11-572C15.5	-0.173002	0.169961	-4.29779	0.00447651	0.177539	-3.26219
GJA3	-0.446525	0.297688	-4.29639	0.0044837	0.177699	-3.26398
NR5A2	0.758874	0.64317	4.2937	0.0044975	0.17812	-3.26739
CD80	1.42835	2.64096	4.29263	0.00450298	0.178212	-3.26874
RP11-389C8.2	0.787492	0.669429	4.29159	0.00450837	0.178299	-3.27007
AC005944.2	-0.832989	3.03826	-4.29033	0.00451486	0.17831	-3.27167
MOB1A	0.342416	5.70282	4.2903	0.00451499	0.17831	-3.2717
HACD1	-2.08513	3.57899	-4.28857	0.00452394	0.178416	-3.2739
LPAR6	1.09675	5.39534	4.28825	0.0045256	0.178416	-3.27431
HEXB	1.04795	6.3136	4.28795	0.00452717	0.178416	-3.2747
RP11-739B23.1	-0.137023	0.282053	-4.28732	0.00453041	0.178418	-3.27549
SSR1	0.510805	5.18117	4.28577	0.00453849	0.178597	-3.27747
CLEC5A	2.39785	3.89703	4.28464	0.00454435	0.178597	-3.2789
RP5-884M6.1	0.504747	0.293893	4.28461	0.00454448	0.178597	-3.27894
RP11-521B24.3	-0.33684	0.484194	-4.28384	0.00454851	0.178631	-3.27992
SYDE1	-0.695757	3.22321	-4.28323	0.00455169	0.178631	-3.2807
TRAPPC2B	-0.302071	2.73898	-4.28122	0.00456216	0.178805	-3.28325
NOVA2	0.401215	0.421066	4.28116	0.00456248	0.178805	-3.28333
MEIKIN	1.39586	2.05484	4.28055	0.00456566	0.178805	-3.2841
RPL30P13	0.431269	0.215635	4.2796	0.00457065	0.178876	-3.28531
VPS8	0.668616	5.1402	4.27818	0.00457808	0.179028	-3.28712
CEMIP	2.50052	4.43457	4.27764	0.00458092	0.179028	-3.28781
HDAC11	-0.968042	2.9395	-4.27606	0.00458923	0.179229	-3.28982
PRDX3	0.375051	5.40657	4.27454	0.0045972	0.179296	-3.29175
LINC00933	-0.581426	0.720386	-4.27452	0.00459734	0.179296	-3.29178
DUSP10	1.10833	2.26098	4.27279	0.00460646	0.179402	-3.29398
RP11-1250I15.2	0.32256	0.489971	4.27234	0.00460884	0.179402	-3.29456
GPR26	-0.218695	0.201184	-4.27219	0.00460961	0.179402	-3.29474
LINC00676	0.21544	0.139969	4.26959	0.0046234	0.179648	-3.29806
AF001548.6	-1.10138	0.939189	-4.26957	0.00462352	0.179648	-3.29809
CTC-250P20.1	0.51204	1.24131	4.26919	0.00462553	0.179648	-3.29857
LINC00891	0.436706	1.16514	4.26649	0.00463984	0.180062	-3.302
SCCPDH	0.309061	3.53601	4.26598	0.00464259	0.180062	-3.30266
PKD2	-1.33863	5.44495	-4.26465	0.00464968	0.180213	-3.30436
TBC1D31	0.466243	2.38902	4.2626	0.00466064	0.180467	-3.30697
ZNF391	-0.695168	1.54847	-4.2608	0.00467026	0.180467	-3.30926
CARD8	0.792964	4.46068	4.26073	0.00467062	0.180467	-3.30934
DUSP23	0.615511	4.37879	4.26071	0.00467074	0.180467	-3.30937
ENO3	-0.694402	2.37704	-4.26042	0.00467229	0.180467	-3.30974
LINC01547	0.613735	1.22666	4.25797	0.00468549	0.180853	-3.31287
TYR	-0.401539	0.439858	-4.25659	0.00469289	0.181014	-3.31463
RP11-745A24.1	1.10693	1.73761	4.25575	0.00469744	0.181066	-3.3157
KIF7	-0.815501	2.02696	-4.25465	0.00470337	0.181139	-3.3171
ALPK3	-1.09486	3.01523	-4.25421	0.00470578	0.181139	-3.31767
ERCC6	-0.931557	3.94377	-4.25305	0.00471203	0.181255	-3.31915
AP002954.3	-0.414986	1.2767	-4.25052	0.00472576	0.18163	-3.32238
TMEM200B	-0.666053	2.25982	-4.25006	0.00472824	0.18163	-3.32296
RNFT1	0.574711	3.20032	4.24924	0.00473269	0.181677	-3.324
WRNIP1	-0.388954	3.84762	-4.24845	0.00473704	0.18172	-3.32502
LAMA5	-1.13468	3.92175	-4.2469	0.00474548	0.18192	-3.327
MTMR11	-1.1616	3.1888	-4.24607	0.00475	0.181957	-3.32806
ANP32E	-0.533769	3.96108	-4.24517	0.00475495	0.181957	-3.32921
BMP6	-1.5899	1.99555	-4.24436	0.00475939	0.181957	-3.33025
RP11-325F22.2	0.925159	0.956775	4.24435	0.0047594	0.181957	-3.33025
SEL1L2	-0.418998	0.26333	-4.24272	0.00476836	0.182176	-3.33234
PIRT	-0.064599	0.0614056	-4.24052	0.00478042	0.182513	-3.33514
GPR68	1.52877	1.75622	4.23884	0.0047897	0.182743	-3.3373
SPINT2	-1.07303	5.99407	-4.23744	0.00479741	0.182858	-3.33908
PLK1	0.579178	1.01464	4.23642	0.00480309	0.182858	-3.34039
ARMCX2	-0.848465	3.99051	-4.23627	0.0048039	0.182858	-3.34058
FAM133B	0.167864	4.19639	4.23594	0.00480573	0.182858	-3.341
ADI1	-0.489653	4.73151	-4.23425	0.00481509	0.183035	-3.34317
RP11-493E3.3	0.339832	0.299947	4.23389	0.00481708	0.183035	-3.34362
TJP1	-0.899064	4.55439	-4.23334	0.00482013	0.183035	-3.34433
PSMB9	0.766591	4.43172	4.23222	0.00482636	0.183148	-3.34576
ARHGEF37	-0.978385	1.77036	-4.22947	0.0048417	0.183467	-3.34928
CYP7B1	0.937706	2.23438	4.22853	0.00484695	0.183467	-3.35048
ITIH1	0.0879193	0.0439596	4.22849	0.00484718	0.183467	-3.35054
NFIX	-1.06618	4.36684	-4.22837	0.00484783	0.183467	-3.35069
RP11-329J18.4	0.39104	1.07927	4.22764	0.00485189	0.183498	-3.35162
RP11-280K24.4	-0.113766	0.281766	-4.2261	0.00486054	0.183684	-3.35359
FANCA	0.867917	1.89436	4.2256	0.00486336	0.183684	-3.35424
KCNMB1	-1.09424	2.96513	-4.22501	0.00486667	0.183686	-3.35499
KLC4	-0.587518	3.01564	-4.22388	0.00487304	0.183761	-3.35644
RAMP2	1.93015	1.89233	4.22349	0.0048752	0.183761	-3.35694
ZNF239	-0.490419	1.10894	-4.22116	0.00488834	0.183838	-3.35992
GPR88	0.649128	0.982013	4.22106	0.00488888	0.183838	-3.36005
GLS	-0.760821	7.05	-4.22089	0.00488987	0.183838	-3.36027
RP11-701H24.8	-1.35395	2.26086	-4.22054	0.00489184	0.183838	-3.36072
CRYBG3	0.443251	2.99723	4.22017	0.0048939	0.183838	-3.36118
MAFK	-0.864415	4.32504	-4.21965	0.00489686	0.183838	-3.36185
FERMT2	-1.2251	5.28433	-4.2167	0.00491357	0.184102	-3.36563
BLNK	1.03675	2.79783	4.21668	0.0049137	0.184102	-3.36566
CRACR2A	0.777112	1.37296	4.21535	0.00492123	0.184102	-3.36736
TBCD	0.383118	4.28469	4.21508	0.00492279	0.184102	-3.36772
AC005785.5	-0.519485	0.668364	-4.21489	0.00492382	0.184102	-3.36795
CTBP2	-0.298146	4.47674	-4.2147	0.00492492	0.184102	-3.3682
LLNLF-187D8.1	-0.923263	0.841598	-4.21437	0.00492679	0.184102	-3.36862
PHF6	0.233461	2.84413	4.21346	0.00493199	0.184173	-3.36979
USP35	-0.821651	2.46903	-4.20821	0.00496199	0.184994	-3.37652
SH2B1	-0.527614	3.32891	-4.20784	0.0049641	0.184994	-3.37699
PCDHB6	-0.501623	0.733974	-4.20717	0.00496796	0.184994	-3.37785
ZNRF2	0.619964	3.53705	4.20683	0.00496992	0.184994	-3.37829
NLRP3	1.1712	2.5756	4.20675	0.00497042	0.184994	-3.3784
LINC01018	-0.479933	0.414192	-4.20525	0.00497904	0.185154	-3.38032
PCED1B-AS1	0.649357	3.74504	4.20486	0.00498129	0.185154	-3.38082
CNTN4	-2.64679	2.4469	-4.20405	0.00498593	0.185192	-3.38186
CNTN3	-1.58093	1.38226	-4.20293	0.00499239	0.185192	-3.38329
KIAA1191	-0.38186	4.44753	-4.20252	0.00499479	0.185192	-3.38383
STIM2	0.508554	3.00312	4.20217	0.00499679	0.185192	-3.38427
PCYT1B	-0.141975	0.133315	-4.20183	0.00499877	0.185192	-3.38471
ACRBP	0.785908	1.27904	4.20103	0.00500337	0.18524	-3.38573
LCORL	0.553621	2.59364	4.19901	0.00501508	0.185551	-3.38832
CLEC9A	0.386942	0.372877	4.1976	0.0050233	0.185645	-3.39014
SERPINF1	2.09377	5.38379	4.19559	0.00503497	0.185645	-3.39271
LINC00472	-1.18255	2.69583	-4.19521	0.0050372	0.185645	-3.3932
CSTF2T	-0.461782	3.65057	-4.1952	0.00503728	0.185645	-3.39322
ACP2	1.17902	3.91726	4.19449	0.00504144	0.185645	-3.39414
TBX18	-1.14546	3.75495	-4.19357	0.00504677	0.185645	-3.39531
MFSD1	1.10628	6.40441	4.19354	0.00504695	0.185645	-3.39535
MYO5B	-1.29426	1.34647	-4.19346	0.00504746	0.185645	-3.39546
DXO	-0.264015	2.58396	-4.19321	0.00504887	0.185645	-3.39577
DOK7	-1.42551	0.961549	-4.19236	0.00505389	0.185645	-3.39687
RNF130	0.687912	5.76119	4.19148	0.00505901	0.185645	-3.398
RP11-576N17.3	0.30424	0.411375	4.19127	0.00506024	0.185645	-3.39827
NR1H3	1.32916	3.93913	4.19122	0.00506052	0.185645	-3.39833
ELF4	0.647721	1.89077	4.188	0.00507948	0.186101	-3.40248
GRAP	1.14226	1.48204	4.18796	0.00507969	0.186101	-3.40252
CD81	0.312906	7.50143	4.18742	0.00508289	0.186101	-3.40322
RAB3D	-0.373029	1.88318	-4.18639	0.00508897	0.186147	-3.40455
FAM49A	1.00034	2.33872	4.18608	0.00509076	0.186147	-3.40494
RP11-327F22.1	0.339256	0.460506	4.18445	0.00510043	0.186214	-3.40704
RAF1P1	-0.144659	0.0790191	-4.18428	0.00510142	0.186214	-3.40726
HAGLROS	0.282326	0.185567	4.18204	0.00511471	0.186214	-3.41014
DIP2B	0.519153	3.12682	4.18186	0.00511579	0.186214	-3.41037
TSPAN15	1.60961	3.55849	4.18152	0.00511778	0.186214	-3.41081
COL9A2	-1.40964	2.03832	-4.18119	0.00511976	0.186214	-3.41124
PLEK	1.72934	4.49703	4.18004	0.00512659	0.186214	-3.41272
ATP6V0E1	0.580272	6.37515	4.17934	0.00513072	0.186214	-3.41361
SEC62-AS1	-0.510837	1.04488	-4.17911	0.00513208	0.186214	-3.4139
BTF3L4P1	0.181819	0.0909095	4.17876	0.00513417	0.186214	-3.41435
SRGAP2	0.626294	4.65998	4.17857	0.00513533	0.186214	-3.4146
PLK4	0.789869	1.26288	4.178	0.00513873	0.186214	-3.41534
GRIA1	-1.87914	2.77043	-4.17659	0.00514715	0.186214	-3.41715
RP11-434H6.7	-0.99398	1.34067	-4.176	0.00515065	0.186214	-3.41791
PKD1	-0.974389	5.86427	-4.17554	0.00515344	0.186214	-3.41851
AC007790.4	0.571393	0.989836	4.17548	0.00515377	0.186214	-3.41858
MMP15	0.710095	0.674704	4.17461	0.00515896	0.186214	-3.41969
AK1	-0.824922	5.12184	-4.17446	0.00515986	0.186214	-3.41989
MARVELD1	-0.570932	4.20023	-4.17415	0.00516176	0.186214	-3.4203
NDRG1	0.69733	5.80386	4.17384	0.00516358	0.186214	-3.42069
SLC37A2	1.25035	4.05523	4.17336	0.0051665	0.186214	-3.42131
CDCA7	0.489166	0.523396	4.17328	0.00516696	0.186214	-3.42141
PINK1	-0.473548	4.24413	-4.17298	0.00516875	0.186214	-3.4218
PSMB8	0.739008	4.69171	4.17124	0.0051792	0.186358	-3.42404
TPM1	-1.47922	8.30488	-4.17085	0.00518154	0.186358	-3.42454
AC010082.2	0.274621	0.137311	4.16996	0.00518692	0.186358	-3.42569
RP11-137H2.4	0.342691	0.535936	4.16969	0.00518853	0.186358	-3.42603
FUOM	0.557259	3.42393	4.16956	0.00518932	0.186358	-3.4262
TTC13	0.452147	3.45496	4.16803	0.00519857	0.186571	-3.42818
LIN7A	0.735766	0.723836	4.16516	0.00521595	0.18705	-3.43188
SULT1C2	0.619884	0.751024	4.16473	0.00521857	0.18705	-3.43243
DOC2GP	-0.51058	0.674701	-4.16324	0.00522758	0.187171	-3.43435
LINC01605	1.01563	1.15446	4.16308	0.00522859	0.187171	-3.43456
ENAH	-1.05909	5.08506	-4.16127	0.00523961	0.187446	-3.43689
KIAA0196	0.377697	4.0924	4.16061	0.00524364	0.187471	-3.43775
DTX3	-0.891094	3.04827	-4.15971	0.00524913	0.187548	-3.43891
AFAP1L1	1.17314	2.03971	4.1589	0.00525409	0.187573	-3.43995
ZDHHC20	0.31618	4.63805	4.1585	0.0052565	0.187573	-3.44046
RASSF8	-0.285317	4.26703	-4.15687	0.00526648	0.187664	-3.44256
CTGF	-1.04073	7.84797	-4.156	0.00527181	0.187664	-3.44369
HEATR3	0.942982	3.19249	4.15582	0.00527292	0.187664	-3.44392
EFNA1	0.97598	1.6587	4.15558	0.00527437	0.187664	-3.44422
ALG1L9P	-0.324854	1.14832	-4.15536	0.00527573	0.187664	-3.44451
ZNF704	-1.49409	4.40442	-4.15263	0.00529253	0.188142	-3.44803
RP11-701H24.7	-0.778713	3.01263	-4.1499	0.0053094	0.188609	-3.45156
TNRC6A	-0.523412	4.16089	-4.14942	0.00531235	0.188609	-3.45218
AC009967.3	-0.286775	0.782103	-4.14809	0.0053206	0.188712	-3.4539
NEURL1B	1.2697	1.39488	4.1477	0.00532305	0.188712	-3.45441
SH3BP5	0.54596	3.79004	4.14683	0.00532845	0.188712	-3.45553
PYHIN1	0.749354	1.60122	4.14679	0.00532868	0.188712	-3.45558
CCDC42	-0.431154	0.293901	-4.14577	0.005335	0.188817	-3.45689
NPIPA1	-0.58483	4.48265	-4.14409	0.00534544	0.189067	-3.45906
ZBTB5	-0.45839	2.1983	-4.14298	0.00535239	0.189194	-3.4605
HLA-F	0.412425	5.25272	4.14002	0.00537091	0.18973	-3.46433
ST6GALNAC6	-0.526614	5.01354	-4.13837	0.00538125	0.189879	-3.46646
RPLP2	0.351416	8.28711	4.13827	0.0053819	0.189879	-3.46659
IRF7	0.805122	3.48859	4.13686	0.00539074	0.18996	-3.46841
TMPO	0.338282	4.32735	4.13683	0.00539095	0.18996	-3.46845
SSTR1	-0.116115	0.0717604	-4.13573	0.00539787	0.189972	-3.46988
TNIP3	0.586337	0.53988	4.13548	0.00539941	0.189972	-3.47019
MYL6	-0.645248	10.0443	-4.1348	0.00540371	0.189972	-3.47107
BMP2K	0.99157	5.11814	4.13463	0.00540479	0.189972	-3.4713
FAM213B	1.08351	2.09121	4.13382	0.00540991	0.190033	-3.47234
GPR137B	1.25528	3.94991	4.13049	0.00543096	0.190542	-3.47665
SYDE2	-1.11448	1.79623	-4.13003	0.00543387	0.190542	-3.47724
ANKRD42	-0.439973	2.97517	-4.12892	0.00544094	0.190542	-3.47868
CTD-3113P16.11	-0.54609	2.84007	-4.12838	0.0054444	0.190542	-3.47939
IDS	-0.341452	5.60805	-4.1281	0.00544618	0.190542	-3.47975
ANXA3	-1.2064	1.78601	-4.12792	0.00544732	0.190542	-3.47998
GPR160	0.594646	1.81447	4.12779	0.00544813	0.190542	-3.48015
IL12RB2	0.737502	0.801582	4.12601	0.00545946	0.190762	-3.48245
PCDHB15	-0.458592	1.82469	-4.12574	0.0054612	0.190762	-3.4828
NPM1P25	0.64903	0.7927	4.12448	0.00546922	0.190924	-3.48443
ITGAM	2.00066	4.35832	4.12285	0.00547966	0.191112	-3.48654
OSMR	0.582812	4.40167	4.12229	0.00548327	0.191112	-3.48727
LINC01510	-0.252109	0.126055	-4.12171	0.00548698	0.191112	-3.48802
GSTP1	-0.201419	7.29181	-4.12152	0.00548821	0.191112	-3.48827
LAPTM5	2.06571	6.70514	4.11816	0.0055098	0.191654	-3.49262
C5AR1	1.86985	4.04278	4.11779	0.00551222	0.191654	-3.4931
ERGIC1	-0.420404	5.01953	-4.11751	0.005514	0.191654	-3.49346
TPD52	0.351455	2.32474	4.11601	0.00552367	0.191871	-3.4954
HEXIM1	-0.634172	3.38564	-4.11489	0.00553094	0.192006	-3.49686
SLC25A1	-0.381401	3.71818	-4.11404	0.00553645	0.192036	-3.49796
TMEM35A	-0.664726	0.691166	-4.1137	0.00553864	0.192036	-3.4984
SPSB1	-0.990763	3.87151	-4.11081	0.00555737	0.192425	-3.50214
SLFN5	0.802882	4.0849	4.11039	0.00556011	0.192425	-3.50268
STON2	1.3864	2.17815	4.10999	0.00556275	0.192425	-3.50321
GUSB	0.860661	3.71895	4.10917	0.00556808	0.192425	-3.50427
PTPRN2	0.456039	0.856287	4.10883	0.00557031	0.192425	-3.50471
OPTN	-0.531053	5.11881	-4.10882	0.00557039	0.192425	-3.50473
ANGPTL1	-1.86064	2.1851	-4.10679	0.00558361	0.192763	-3.50736
LTBP1	-1.56066	7.76971	-4.10468	0.00559743	0.193122	-3.51009
PCA3	-1.18578	1.12413	-4.10377	0.00560339	0.193197	-3.51127
BOLA2B	0.750147	4.53808	4.1033	0.00560649	0.193197	-3.51189
HIST1H2BB	1.26306	3.56275	4.10243	0.00561221	0.193276	-3.51301
CCL8	1.89613	3.29913	4.09876	0.00563645	0.193992	-3.51779
POU3F3	-0.191155	0.160091	-4.09701	0.00564797	0.194245	-3.52005
RP11-563J2.2	-0.397872	0.691765	-4.0966	0.0056507	0.194245	-3.52058
ACTN1	-0.937394	7.00269	-4.09594	0.00565507	0.194276	-3.52144
AKAP6	-1.29844	4.73047	-4.09467	0.00566355	0.194355	-3.5231
CXorf36	1.15718	1.23815	4.09455	0.00566429	0.194355	-3.52324
RP11-228B15.4	-0.56473	1.89164	-4.09172	0.00568317	0.194686	-3.52693
RP4-561L24.3	-0.220258	0.348153	-4.09127	0.00568619	0.194686	-3.52752
RP11-805I24.1	-0.088704	0.111178	-4.09113	0.0056871	0.194686	-3.52769
MGAT5	0.700715	4.31616	4.09103	0.00568779	0.194686	-3.52783
EEF1A1P17	-0.359841	0.210406	-4.08937	0.00569884	0.194881	-3.52998
NRIP3	1.38859	2.13771	4.08795	0.00570834	0.194881	-3.53182
ACTR3	0.327737	7.2045	4.08792	0.0057086	0.194881	-3.53187
ERAP2	0.666113	3.62836	4.08767	0.00571025	0.194881	-3.53219
RIMKLB	-1.22107	4.68488	-4.08735	0.00571242	0.194881	-3.53261
FAM167A	0.295879	0.205337	4.08707	0.00571426	0.194881	-3.53297
GID4	-0.252552	1.92096	-4.0865	0.0057181	0.194894	-3.53371
TGFBR3	0.867497	2.86295	4.0854	0.00572546	0.195026	-3.53514
IGKV1-5	3.61927	2.72078	4.0836	0.00573763	0.195239	-3.53749
DNM1	0.636458	1.56618	4.08267	0.0057439	0.195239	-3.5387
DDAH1	-0.748815	3.55701	-4.08247	0.00574524	0.195239	-3.53896
TGFBI	1.31568	6.59108	4.08175	0.00575012	0.195239	-3.53989
SLC4A11	0.47944	0.431247	4.08142	0.00575232	0.195239	-3.54032
TSPY26P	-0.385663	1.00343	-4.08139	0.00575254	0.195239	-3.54036
CARD10	0.705308	0.868598	4.08024	0.00576034	0.195365	-3.54186
FGD6	0.885645	2.84016	4.07981	0.00576321	0.195365	-3.54241
MYO7B	-0.433921	0.702678	-4.078	0.00577553	0.195557	-3.54478
Z83851.4	-0.129692	0.0895696	-4.07796	0.0057758	0.195557	-3.54483
CDC14A	0.447959	2.24188	4.07724	0.00578069	0.195604	-3.54576
CORO2A	0.329147	0.73706	4.07515	0.00579488	0.195737	-3.54848
TRNP1	-0.756206	2.3903	-4.07502	0.0057958	0.195737	-3.54865
BMS1P9	-0.817576	0.854903	-4.0749	0.0057966	0.195737	-3.54881
CERKL	0.966294	2.3248	4.07462	0.00579853	0.195737	-3.54918
KDM5B	-0.385645	3.31177	-4.07303	0.00580935	0.195897	-3.55124
TIMP2	-0.239723	6.80297	-4.0729	0.00581023	0.195897	-3.55141
CMTM7	1.15697	2.3733	4.07164	0.00581888	0.196071	-3.55305
RP5-1028K7.2	0.468903	0.459369	4.0709	0.00582395	0.196124	-3.55402
C3orf18	-0.65537	2.64337	-4.06908	0.00583646	0.196273	-3.55639
PCDHGC5	-0.363115	0.84345	-4.06883	0.00583814	0.196273	-3.55671
DSTN	-1.89702	8.34463	-4.06765	0.00584627	0.196273	-3.55825
USP11	-0.586724	4.13653	-4.06745	0.00584763	0.196273	-3.55851
PTPRO	0.881621	3.33255	4.06733	0.00584849	0.196273	-3.55867
KLRG1	1.0367	1.99043	4.06688	0.00585156	0.196273	-3.55925
CRTC3	-0.419402	3.64864	-4.0667	0.00585279	0.196273	-3.55948
ST8SIA4	1.25531	3.85083	4.06616	0.00585653	0.196281	-3.56019
BSDC1	-0.381329	4.25224	-4.06245	0.00588217	0.197023	-3.56502
FAM188B	-0.743174	2.24418	-4.0619	0.005886	0.197034	-3.56575
SQRDL	0.780988	4.86231	4.06063	0.00589481	0.197212	-3.5674
RPL7P26	-0.421773	0.608081	-4.05929	0.00590411	0.197405	-3.56915
ISY1	-0.242223	3.78066	-4.05727	0.00591821	0.197759	-3.57179
PP14571	-0.480265	0.354492	-4.05612	0.0059262	0.197826	-3.57328
RN7SKP4	0.539715	0.269858	4.0551	0.00593339	0.197826	-3.57462
S1PR1	1.51037	2.99851	4.05503	0.00593387	0.197826	-3.57471
C9orf66	0.594509	1.19806	4.05497	0.0059343	0.197826	-3.57479
SHB	-0.442423	2.54389	-4.05386	0.00594206	0.197928	-3.57624
RP11-796A5.4	-1.05852	1.13021	-4.05271	0.00595011	0.197928	-3.57773
PRDX1	0.25872	7.37501	4.05262	0.00595072	0.197928	-3.57785
METTL14	-0.506216	4.15978	-4.05252	0.00595143	0.197928	-3.57798
PPP2CB	-0.761988	4.9124	-4.05196	0.00595538	0.197943	-3.57871
AURKA	0.76714	1.2383	4.05063	0.00596474	0.198045	-3.58045
EVA1C	-0.748232	3.10641	-4.05052	0.00596549	0.198045	-3.58059
FAM168B	-0.424614	4.47685	-4.04852	0.00597959	0.198327	-3.5832
TMEM132A	0.839915	1.83968	4.04822	0.00598174	0.198327	-3.5836
DAPP1	1.19483	2.8571	4.04782	0.00598457	0.198327	-3.58412
PBLD	-0.586299	1.82226	-4.04603	0.00599721	0.198586	-3.58646
CADPS	0.475323	0.493546	4.04525	0.00600271	0.198586	-3.58747
KAZALD1	-1.30771	2.50206	-4.04521	0.00600301	0.198586	-3.58753
CCDC116	-0.153212	0.187181	-4.04439	0.00600884	0.198663	-3.5886
C19orf43	-0.31448	6.21833	-4.04127	0.00603098	0.199277	-3.59267
DAPK3	-0.991107	4.77545	-4.03847	0.00605099	0.199767	-3.59633
GIT2	0.506838	4.5806	4.0382	0.00605291	0.199767	-3.59668
SHISA4	-0.952614	3.38754	-4.0347	0.00607801	0.200391	-3.60126
CEP164	-0.344513	3.36492	-4.03417	0.00608181	0.200391	-3.60195
IGHV1-2	2.9284	1.56805	4.03365	0.00608557	0.200391	-3.60264
NACC2	-0.689168	2.80838	-4.03358	0.00608605	0.200391	-3.60272
MIB2	-0.590079	4.06889	-4.03274	0.00609211	0.20047	-3.60382
SIGLEC16	0.544935	0.524001	4.03185	0.00609855	0.20047	-3.60499
PLPP4	1.09549	1.18596	4.03177	0.00609915	0.20047	-3.6051
CCDC109B	1.24377	3.8241	4.03036	0.00610929	0.200658	-3.60694
TPRG1	1.29478	2.99228	4.0298	0.00611336	0.200658	-3.60768
SYNE4	-0.244166	0.285264	-4.02949	0.00611558	0.200658	-3.60808
SLC25A19	0.991318	2.53974	4.02799	0.00612643	0.200886	-3.61004
NTN4	-0.701955	3.99301	-4.02751	0.0061299	0.200886	-3.61066
RP11-635N19.2	0.331618	0.881377	4.02705	0.00613326	0.200886	-3.61127
C19orf48	0.526731	2.53533	4.0264	0.00613799	0.200925	-3.61212
RP11-57G10.8	0.31666	0.579777	4.02532	0.00614582	0.200954	-3.61353
DPYD	0.749463	4.93149	4.02529	0.00614603	0.200954	-3.61357
ITGA8	-2.021	7.10742	-4.02461	0.00615102	0.201	-3.61447
PCDHGB7	-0.352742	2.37395	-4.02119	0.00617599	0.201584	-3.61895
RP11-701H24.3	-1.18306	2.36881	-4.02115	0.00617626	0.201584	-3.619
NMNAT3	-0.43712	1.59828	-4.02069	0.00617964	0.201584	-3.6196
C7	2.32528	2.79914	4.01926	0.00619007	0.201722	-3.62147
NEB	0.274836	1.15794	4.01913	0.00619104	0.201722	-3.62164
ITGB8	0.848883	2.66701	4.01763	0.00620208	0.201917	-3.62361
CTD-2199O4.1	-0.43352	2.1842	-4.01734	0.0062042	0.201917	-3.62399
TP53I3	0.776508	2.92789	4.01655	0.00621001	0.201967	-3.62502
TEAD2	-0.598412	2.53681	-4.01615	0.00621295	0.201967	-3.62554
RPL28	0.748194	5.1979	4.01376	0.00623059	0.202424	-3.62868
LINC00266-4P	-0.345489	0.277395	-4.01263	0.00623895	0.202513	-3.63016
P2RX7	1.20981	3.09063	4.01223	0.00624192	0.202513	-3.63069
RP11-325N19.3	-0.0621066	0.0430303	-4.01193	0.00624414	0.202513	-3.63108
RHBDF1	-0.861461	3.59327	-4.00986	0.00625946	0.202843	-3.63379
C8orf76	0.374725	3.19876	4.00958	0.00626151	0.202843	-3.63415
ALS2CL	-0.892154	2.14388	-4.00574	0.0062901	0.20359	-3.63919
CCDC30	-0.360236	1.88701	-4.00552	0.00629181	0.20359	-3.63949
HIST1H2BK	0.678686	6.50028	4.00369	0.00630546	0.203635	-3.64189
LGALS9	1.79217	4.55197	4.00352	0.00630675	0.203635	-3.64211
DZIP1	-0.82834	2.83986	-4.00347	0.00630708	0.203635	-3.64217
GOLGA5P1	0.623546	0.694965	4.00339	0.00630769	0.203635	-3.64228
THRB	-1.7655	3.79469	-4.00217	0.00631683	0.203666	-3.64388
RGS5	-2.98095	8.18762	-4.00134	0.0063231	0.203666	-3.64497
ARL1	-0.431035	5.37697	-4.00119	0.00632421	0.203666	-3.64517
SUSD5	-2.64355	4.83855	-4.00112	0.00632475	0.203666	-3.64526
TREM1	2.67204	4.41787	4.00085	0.00632676	0.203666	-3.64561
RP11-15M15.1	0.0831945	0.0415973	3.99985	0.00633426	0.203701	-3.64692
CTB-58E17.1	0.185795	0.661032	3.99939	0.0063377	0.203701	-3.64752
SERPINB8	0.586545	2.98988	3.99885	0.00634181	0.203701	-3.64824
CKLF	0.97502	5.3961	3.99844	0.00634489	0.203701	-3.64878
COLQ	-0.958182	1.77844	-3.9981	0.00634748	0.203701	-3.64923
CYFIP2	-1.48656	4.33164	-3.99782	0.0063496	0.203701	-3.6496
TRDMT1	-0.499374	2.44162	-3.99424	0.0063766	0.204177	-3.65429
RP11-87C7.3	0.0701314	0.0350657	3.99388	0.0063794	0.204177	-3.65477
CDAN1	-0.69148	2.41146	-3.99374	0.00638044	0.204177	-3.65495
CAPZA2	0.166037	6.70442	3.99283	0.0063873	0.204177	-3.65614
NEPNP	-0.105596	0.101729	-3.9927	0.00638833	0.204177	-3.65632
FAM126A	-0.373772	5.00792	-3.99244	0.00639026	0.204177	-3.65665
SGSH	0.420103	2.95251	3.99242	0.00639047	0.204177	-3.65669
OAS3	1.00831	2.97866	3.99202	0.00639346	0.204177	-3.65721
ZFP36L2	0.394703	4.34264	3.99101	0.00640119	0.204308	-3.65854
RP11-184M15.1	1.2078	0.711843	3.98895	0.00641688	0.204471	-3.66125
MX2	1.33033	3.03961	3.98862	0.00641936	0.204471	-3.66167
ASH1L-IT1	0.482718	0.343044	3.98795	0.0064245	0.204471	-3.66256
TACC2	-0.835506	3.21837	-3.98768	0.00642659	0.204471	-3.66292
RP11-788M5.4	-1.1147	0.837528	-3.98732	0.00642934	0.204471	-3.66339
COQ2	0.8652	2.54717	3.98721	0.00643012	0.204471	-3.66352
CTD-3094K11.1	0.502741	0.25137	3.98699	0.00643185	0.204471	-3.66382
PRRX2	-0.751964	2.96905	-3.98609	0.00643873	0.204471	-3.665
IFI16	0.971318	5.29649	3.98605	0.00643904	0.204471	-3.66506
HIST1H2AD	0.821581	4.89376	3.98376	0.00645657	0.204852	-3.66806
PAK2	0.671719	4.07601	3.9832	0.00646094	0.204852	-3.66881
CSF1	1.16983	4.61274	3.9829	0.0064632	0.204852	-3.66919
IPP	-0.44123	2.12588	-3.98199	0.00647021	0.204852	-3.67039
GSN-AS1	-0.39949	2.3673	-3.9818	0.00647168	0.204852	-3.67064
CLGN	-0.167137	0.126937	-3.98152	0.00647381	0.204852	-3.67101
PRSS36	0.901756	1.54219	3.98117	0.00647653	0.204852	-3.67147
SLC22A3	-1.96228	3.49434	-3.97995	0.00648595	0.205035	-3.67308
FAM47E-STBD1	-1.23142	1.50431	-3.97708	0.00650813	0.205522	-3.67685
LINC01094	1.43894	3.66674	3.97625	0.00651462	0.205522	-3.67795
BLVRB	0.906416	5.47694	3.97593	0.00651707	0.205522	-3.67837
LRP2BP	-0.969967	1.95173	-3.97565	0.00651922	0.205522	-3.67873
LINC00521	-0.07625	0.0685129	-3.97484	0.00652552	0.205522	-3.6798
RAB9B	-0.954833	1.29271	-3.97475	0.00652624	0.205522	-3.67992
TMEM218	0.359773	3.40511	3.97466	0.00652693	0.205522	-3.68004
SRPK3	-1.46702	1.04895	-3.9726	0.00654302	0.205798	-3.68276
DUSP15	-0.63742	0.802095	-3.97201	0.0065476	0.205798	-3.68353
ZSWIM6	0.590896	2.58236	3.97107	0.00655497	0.205798	-3.68477
MYLK	-1.38492	6.38161	-3.97084	0.00655671	0.205798	-3.68506
SMIM7	-0.283598	4.7961	-3.97057	0.00655887	0.205798	-3.68543
MAP2	-1.12214	3.45626	-3.96972	0.00656548	0.205798	-3.68654
G3BP2	-0.194321	5.49131	-3.96954	0.00656688	0.205798	-3.68678
OAF	1.33456	2.05536	3.9695	0.00656718	0.205798	-3.68683
LRRC8B	0.586055	1.42018	3.96932	0.00656863	0.205798	-3.68707
DNAJC5G	-0.387496	0.235134	-3.96771	0.00658124	0.205988	-3.68919
RAC2	1.69165	3.60436	3.96716	0.00658555	0.205988	-3.68991
RP11-4B16.1	0.312414	0.47396	3.96678	0.00658853	0.205988	-3.69041
KCTD10	-0.852055	4.32175	-3.96668	0.00658935	0.205988	-3.69055
MIOS	0.467461	3.93108	3.96457	0.00660595	0.206392	-3.69333
ZNF568	-0.361961	2.77697	-3.96343	0.00661496	0.206559	-3.69483
FAH	0.740447	3.211	3.96246	0.00662263	0.206683	-3.69611
ATP9A	-1.19066	3.30356	-3.96035	0.00663929	0.206966	-3.69889
SUMO3	0.446833	4.90627	3.95942	0.00664665	0.206966	-3.70011
SLIT3	-1.25991	3.37379	-3.95934	0.00664731	0.206966	-3.70022
RNASEK	0.507723	6.08167	3.95914	0.00664885	0.206966	-3.70048
ELMO1	0.781514	4.24488	3.95886	0.00665113	0.206966	-3.70086
PNMAL1	-1.37976	2.08426	-3.95791	0.00665866	0.206966	-3.70211
ZDHHC7	0.498195	4.08552	3.95786	0.00665903	0.206966	-3.70217
CTSS	1.93283	7.22022	3.95727	0.00666372	0.206966	-3.70295
ZMPSTE24	-0.347118	4.63018	-3.95702	0.00666572	0.206966	-3.70328
HSPB7	-2.51343	3.52887	-3.95576	0.00667578	0.206966	-3.70494
TCF7L1	-0.554327	1.48147	-3.95573	0.00667605	0.206966	-3.70499
RP11-420K10.1	-0.676837	0.795903	-3.95518	0.00668039	0.206966	-3.70571
RRAGD	0.548484	3.26082	3.95425	0.0066878	0.206966	-3.70693
UBA5	-0.276943	3.8794	-3.95411	0.00668896	0.206966	-3.70712
MECP2	-0.276011	4.03823	-3.95395	0.00669021	0.206966	-3.70733
PRC1	0.905727	2.60753	3.95391	0.00669056	0.206966	-3.70739
HAX1	-0.212606	4.74132	-3.95334	0.00669509	0.206992	-3.70813
GPX1	1.34863	7.40818	3.95279	0.00669953	0.207016	-3.70887
FRK	-1.14723	2.49604	-3.95205	0.0067054	0.207083	-3.70983
PDAP1	-0.315393	4.99479	-3.95097	0.0067141	0.207142	-3.71126
BRD7	-0.380901	4.14923	-3.9509	0.00671468	0.207142	-3.71136
HAAO	-0.738471	3.55572	-3.95041	0.0067186	0.207149	-3.712
ATP6AP1L	-1.09693	2.39656	-3.94844	0.00673445	0.207195	-3.71461
ZNF215	0.349466	0.783628	3.94804	0.00673767	0.207195	-3.71513
ORC1	0.34774	0.368845	3.94789	0.00673884	0.207195	-3.71533
MAP1LC3A	-0.880843	3.18735	-3.94784	0.00673924	0.207195	-3.71539
CPVL	1.80248	4.91569	3.94672	0.00674831	0.207195	-3.71688
LINC00311	-0.156929	0.450954	-3.94626	0.006752	0.207195	-3.71748
ARHGAP10	-0.549232	4.35967	-3.94622	0.0067523	0.207195	-3.71753
COL18A1-AS1	-0.577421	0.575411	-3.94603	0.00675383	0.207195	-3.71778
FZD6	-0.901375	3.53015	-3.94563	0.00675711	0.207195	-3.71832
KIAA1456	-0.571574	2.67625	-3.9454	0.00675898	0.207195	-3.71862
SNAPC3	-0.516057	4.01091	-3.9452	0.0067606	0.207195	-3.71889
FAM188A	-0.459757	3.92751	-3.94183	0.00678785	0.207917	-3.72333
MRPL2	-0.550182	3.31801	-3.9413	0.00679215	0.207935	-3.72403
KIAA0196-AS1	0.516885	0.538729	3.94041	0.00679942	0.207996	-3.72521
GLUL	1.5222	8.05878	3.94015	0.00680155	0.207996	-3.72555
CYBB	1.40541	5.66135	3.93884	0.00681222	0.208209	-3.72728
AKAP12	-0.662512	3.40223	-3.93755	0.0068227	0.208417	-3.72898
MTTP	-0.472294	0.270335	-3.93547	0.0068397	0.208823	-3.73173
CSRP1	-1.54881	7.30973	-3.93431	0.00684922	0.208892	-3.73326
HSPE1	0.237027	4.46321	3.93408	0.00685115	0.208892	-3.73357
HSPG2	-0.777444	6.15784	-3.93384	0.00685312	0.208892	-3.73389
SDHCP1	0.407967	0.415441	3.93249	0.00686421	0.208977	-3.73568
PEX13	-0.114292	3.29924	-3.93221	0.0068665	0.208977	-3.73604
ANKRD6	-1.72865	4.0855	-3.93214	0.00686707	0.208977	-3.73614
PLXNC1	1.13702	3.9055	3.93109	0.0068757	0.209127	-3.73752
ITGB1	-0.920693	8.64185	-3.93049	0.00688067	0.209165	-3.73832
FBXO21	-0.410437	4.2043	-3.92985	0.00688598	0.209213	-3.73917
CTSZ	1.0241	8.06761	3.92705	0.0069091	0.20974	-3.74287
IDH1	0.856105	4.83529	3.92684	0.00691079	0.20974	-3.74314
RP11-140L24.3	-0.168822	0.113758	-3.92623	0.00691591	0.209768	-3.74396
CUX1	-0.25124	4.87416	-3.92584	0.00691915	0.209768	-3.74448
CCDC18	0.895508	2.01775	3.92397	0.00693469	0.209917	-3.74695
CDRT4	-0.901366	1.81984	-3.92347	0.00693881	0.209917	-3.74761
CD86	1.53179	3.98088	3.92334	0.00693988	0.209917	-3.74778
TTC39C	0.816064	2.70127	3.92313	0.00694166	0.209917	-3.74806
BRCA1	0.600354	1.74618	3.923	0.00694274	0.209917	-3.74823
PDHB	-0.248354	4.79823	-3.92057	0.00696302	0.210417	-3.75145
MITF	1.01419	3.30636	3.91967	0.00697052	0.210417	-3.75264
C1orf56	-0.182027	1.09236	-3.91912	0.00697514	0.210417	-3.75337
CPNE8	0.400104	3.25687	3.91868	0.00697882	0.210417	-3.75395
RP11-626A5.2	1.1692	0.66616	3.91817	0.00698306	0.210417	-3.75462
EML2	-0.584482	3.58512	-3.91812	0.00698346	0.210417	-3.75469
MAPK13	1.8303	2.149	3.91788	0.00698547	0.210417	-3.755
CDC42SE2	0.700577	3.99093	3.91643	0.00699764	0.210498	-3.75692
MRGPRF	-1.32687	3.13158	-3.91642	0.00699773	0.210498	-3.75694
TESK1	-0.37048	3.25327	-3.91535	0.00700673	0.210498	-3.75836
PIK3CG	0.987313	2.63175	3.91531	0.00700706	0.210498	-3.75841
IGKV1-17	2.10828	2.05303	3.91441	0.00701466	0.210498	-3.75961
SLC16A10	2.28488	3.05704	3.91434	0.00701523	0.210498	-3.7597
NUDCD3	-0.37201	5.01774	-3.91434	0.00701523	0.210498	-3.7597
SERINC2	0.923124	1.14008	3.914	0.00701809	0.210498	-3.76014
CARMN	-1.77201	5.90092	-3.91285	0.00702785	0.210678	-3.76168
AGPAT4-IT1	0.453398	1.18277	3.91218	0.0070335	0.210718	-3.76257
B3GNT2	0.631957	3.9068	3.9118	0.00703668	0.210718	-3.76306
BCL7C	-0.207727	3.73425	-3.91127	0.0070412	0.210741	-3.76377
LINC00327	-0.323582	0.337739	-3.90972	0.00705428	0.211021	-3.76582
PDE7A	0.602835	3.17794	3.90868	0.00706314	0.211173	-3.7672
PYCARD	1.22786	4.56349	3.9069	0.00707825	0.211493	-3.76956
SLCO4A1	1.54658	1.42697	3.90617	0.0070844	0.211493	-3.77052
NTNG1	0.182611	0.171304	3.90567	0.00708869	0.211493	-3.77119
SNCG	-0.672744	4.79963	-3.90562	0.0070891	0.211493	-3.77125
PTPRC	1.39825	5.98637	3.90478	0.00709631	0.211493	-3.77237
TPST2	1.16015	3.88123	3.90459	0.00709787	0.211493	-3.77262
ANK2	-0.419312	3.59702	-3.90433	0.00710015	0.211493	-3.77297
ATAD5	0.52292	0.92732	3.90287	0.0071126	0.211571	-3.7749
C22orf23	-0.302229	0.300281	-3.90262	0.00711474	0.211571	-3.77524
SRGN	1.60704	7.29982	3.90245	0.00711615	0.211571	-3.77546
AC110769.3	0.479493	0.516289	3.90226	0.00711781	0.211571	-3.77571
LILRA4	0.682998	1.05945	3.90139	0.00712528	0.211681	-3.77687
HEYL	-1.33178	3.07146	-3.89931	0.0071431	0.211968	-3.77962
AC067959.1	-1.12107	1.55248	-3.89921	0.00714395	0.211968	-3.77976
IL17B	-1.38509	0.915466	-3.89894	0.00714626	0.211968	-3.78011
WHRN	1.4015	1.33394	3.89776	0.00715643	0.212158	-3.78168
TDO2	2.90823	2.20484	3.89684	0.00716441	0.212225	-3.78291
PLAU	1.4933	5.01096	3.89663	0.00716623	0.212225	-3.78319
ZNF259P1	-0.248903	0.311274	-3.89524	0.00717822	0.212383	-3.78503
DRAM2	0.774735	4.81249	3.89471	0.0071828	0.212383	-3.78574
SBDS	-0.863639	6.0197	-3.89469	0.0071829	0.212383	-3.78575
RALGAPA2	0.531423	2.73753	3.89364	0.007192	0.212491	-3.78715
M6PR	0.837847	5.9762	3.8934	0.00719412	0.212491	-3.78748
HAVCR2	1.61835	4.36915	3.89266	0.00720052	0.212499	-3.78846
C11orf95	-0.757167	2.8874	-3.89244	0.00720238	0.212499	-3.78874
SH3BGRL3	0.994132	5.03938	3.89206	0.00720572	0.212499	-3.78925
DNAJB4	-1.06408	4.53575	-3.89146	0.00721091	0.212541	-3.79005
BEX3	-0.775813	5.64195	-3.89043	0.00721985	0.212692	-3.79141
SLC43A3	1.33537	4.61044	3.88929	0.00722982	0.212796	-3.79293
EZR	0.699954	3.80181	3.88916	0.00723093	0.212796	-3.7931
MTCO3P39	-0.437327	0.835806	-3.88697	0.00725001	0.213143	-3.79601
CTC-327F10.4	-1.96092	2.716	-3.88682	0.0072513	0.213143	-3.79621
ACBD5	0.373665	3.52514	3.88623	0.00725651	0.213143	-3.797
VCAN	-1.20609	8.94769	-3.88594	0.00725905	0.213143	-3.79738
RP11-798K3.2	-0.15473	0.144957	-3.88564	0.00726167	0.213143	-3.79778
MYL6B	-0.574771	3.63048	-3.88329	0.00728229	0.213521	-3.80091
SLC4A3	-0.494298	0.712536	-3.88297	0.0072851	0.213521	-3.80133
ANKRD37	-1.26062	4.24818	-3.88245	0.00728967	0.213521	-3.80203
ATG3	0.470304	4.77796	3.88195	0.00729403	0.213521	-3.80269
RP11-420L9.5	-0.767942	1.35731	-3.88164	0.00729677	0.213521	-3.8031
RP1-317E23.7	-2.08367	1.56501	-3.88124	0.00730027	0.213521	-3.80363
TRIM4	-0.191731	3.47315	-3.88114	0.00730112	0.213521	-3.80376
RWDD2B	-0.505926	3.10716	-3.88056	0.00730622	0.213559	-3.80453
SLC31A1	0.529526	3.89834	3.87901	0.00731995	0.213688	-3.8066
RP13-578N3.3	-0.546085	0.382531	-3.87879	0.00732189	0.213688	-3.80689
MID2	-0.584065	2.82151	-3.87877	0.00732204	0.213688	-3.80691
C5orf46	-2.12578	4.24846	-3.87709	0.00733694	0.213943	-3.80915
HIGD1A	-0.472452	5.44055	-3.87692	0.00733837	0.213943	-3.80937
SLC16A4	-0.622612	3.70878	-3.87537	0.00735215	0.214233	-3.81144
RP1-8B1.4	-0.57058	0.366008	-3.87295	0.00737361	0.214747	-3.81465
HJURP	0.662445	0.869936	3.87191	0.00738289	0.214906	-3.81604
PCLO	-0.519392	0.30853	-3.86966	0.00740297	0.215323	-3.81903
GPR161	-0.691974	2.23929	-3.86915	0.00740752	0.215323	-3.81971
GPRC5C	-1.04071	3.83745	-3.8689	0.0074098	0.215323	-3.82005
SNX5	0.350756	5.16653	3.86758	0.00742162	0.215323	-3.82181
RP11-403F21.4	-0.956069	0.620494	-3.86729	0.00742421	0.215323	-3.82219
RP11-676J12.9	-0.385054	0.319619	-3.86724	0.00742466	0.215323	-3.82226
CD68	2.01894	6.29729	3.86719	0.0074251	0.215323	-3.82232
RP11-340L3.1	-0.131809	0.0930664	-3.86689	0.00742784	0.215323	-3.82273
PRR15L	-0.154683	0.183017	-3.86602	0.00743562	0.215373	-3.82388
DAGLA	0.51623	0.713698	3.86584	0.00743724	0.215373	-3.82412
APOBR	1.18016	1.31317	3.86474	0.00744712	0.215549	-3.82559
CCL21	2.31303	1.66539	3.86295	0.00746322	0.215748	-3.82797
RP11-426C22.8	-0.456268	0.344676	-3.86284	0.00746426	0.215748	-3.82812
MBNL3	0.75211	2.46901	3.86269	0.00746562	0.215748	-3.82832
ARL2	-0.225477	5.22355	-3.86187	0.007473	0.215748	-3.82941
MCRIP2	0.675431	3.02383	3.86151	0.00747628	0.215748	-3.82989
RPL6P5	0.178444	0.0892219	3.86142	0.00747703	0.215748	-3.83001
TRIM32	-0.532917	3.07276	-3.85716	0.00751567	0.216752	-3.83569
FCGRT	1.2766	6.33177	3.85652	0.00752149	0.216809	-3.83654
CNTN4-AS1	-0.308131	0.157632	-3.85546	0.00753111	0.216975	-3.83795
RSPH10B	-1.39962	1.0619	-3.85435	0.00754124	0.217155	-3.83943
FAM26E	-1.09074	2.85211	-3.85305	0.00755317	0.217388	-3.84117
NCDN	-0.435728	2.46561	-3.85204	0.00756237	0.217541	-3.84251
CSPG4	-1.3311	4.72451	-3.84962	0.00758458	0.217979	-3.84574
RP11-442N24__B.1	-0.304193	0.523017	-3.84953	0.00758537	0.217979	-3.84586
GRAMD1B	0.637062	1.77931	3.84842	0.00759559	0.218162	-3.84734
BACE1	-0.364553	3.45116	-3.84733	0.00760563	0.218217	-3.8488
TSPAN33	1.08887	3.51952	3.84719	0.00760691	0.218217	-3.84898
TMEM56	-1.99914	1.98256	-3.84686	0.00760997	0.218217	-3.84943
ILKAP	-0.277734	3.60598	-3.84653	0.00761302	0.218217	-3.84987
AQP9	2.90581	2.40088	3.84397	0.00763658	0.21878	-3.85327
ZNF768	-0.254473	2.6648	-3.84296	0.00764598	0.218843	-3.85463
MTR	-0.419264	4.48785	-3.8429	0.00764655	0.218843	-3.85471
PTPRE	1.39373	4.03231	3.84132	0.00766118	0.219111	-3.85682
ALDH1L1	-1.06018	1.87216	-3.84092	0.0076649	0.219111	-3.85735
PPIL4	-0.299592	3.91231	-3.84063	0.00766758	0.219111	-3.85774
RP11-747H7.3	-0.883653	0.973329	-3.83955	0.00767765	0.219287	-3.85918
CTD-2002J20.1	0.277486	0.337645	3.83898	0.00768298	0.219328	-3.85995
ANGPTL5	0.371082	0.448148	3.83839	0.00768841	0.219371	-3.86073
RAN	0.230178	7.06707	3.83722	0.00769938	0.219524	-3.8623
DAG1	-0.678136	3.73277	-3.83698	0.00770156	0.219524	-3.86261
PILRA	1.75611	3.92362	3.83655	0.00770565	0.219529	-3.86319
PARVA	-0.751835	4.58731	-3.83398	0.00772966	0.220102	-3.86662
CKAP2L	0.796916	0.640454	3.8328	0.00774071	0.220305	-3.86819
FLT1	1.76655	2.68822	3.83205	0.00774778	0.220394	-3.8692
PIK3AP1	1.50561	4.33983	3.83019	0.0077653	0.220502	-3.87169
FTL	1.52554	11.1643	3.8299	0.00776805	0.220502	-3.87208
TOP2A	1.16718	1.81282	3.82983	0.00776865	0.220502	-3.87216
TSEN34	-0.450317	3.75346	-3.82963	0.00777052	0.220502	-3.87243
DYNC1LI2	-0.380588	5.54587	-3.82934	0.00777329	0.220502	-3.87282
APBB1IP	1.10269	2.6057	3.82915	0.00777507	0.220502	-3.87307
CTD-2330J20.2	0.481362	0.754897	3.82825	0.00778363	0.220558	-3.87428
CD37	1.20541	3.74204	3.82783	0.0077876	0.220558	-3.87485
COX16	0.47082	3.48227	3.82769	0.00778883	0.220558	-3.87502
KRT16	-2.26743	3.12831	-3.82653	0.00779985	0.220759	-3.87658
XXbac-B476C20.14	-0.601343	0.356826	-3.82562	0.00780848	0.22081	-3.8778
TMEM102	0.697825	1.65742	3.82551	0.00780949	0.22081	-3.87794
SNAP25-AS1	-0.556583	0.326558	-3.82362	0.00782751	0.221208	-3.88048
AC112198.1	-0.0708957	0.0354479	-3.82217	0.00784124	0.221282	-3.88241
KB-1448A5.1	-2.03454	2.71797	-3.82181	0.00784465	0.221282	-3.88289
RP11-85G20.1	-0.330941	0.219302	-3.8218	0.00784482	0.221282	-3.88291
FMNL2	0.824881	4.13781	3.82104	0.00785205	0.221282	-3.88392
RPLP0	0.435238	8.53947	3.82067	0.00785556	0.221282	-3.88442
IGHM	2.51415	2.9043	3.82016	0.00786045	0.221282	-3.8851
PTAFR	1.41109	3.05494	3.82005	0.00786145	0.221282	-3.88524
KIAA1551	0.573428	4.55683	3.82004	0.00786161	0.221282	-3.88526
[truncated: 54,240 more rows]
