# Supplementary material for: Role of neutrophil extracellular trap and immune infiltration in atherosclerotic plaque instability: Novel insight from bioinformatics analysis and machine learning
Source: Medicine (Baltimore). 2023 Sep 22;102(38):e34918. doi: 10.1097/MD.0000000000034918 (PMC10519497; doi:10.1097/MD.0000000000034918)
Supplement: Supplementary file 4 [file medi-102-e34918-s004.xlsx]

## Sheet: Supplemental Table S4-DEGs
Table S4. The detailed information of differently expressed genes (DEGs)
upregulated DEGs	downregulated DEGs	integrated DEGs
CD38	LTBP2	CD38
ADPGK	MICAL2	ADPGK
MAN2B1	FZD6	MAN2B1
LCP1	PMEPA1	LCP1
HPCAL1	PLSCR4	HPCAL1
MPP1	ITGBL1	MPP1
AP2S1	HMCN1	AP2S1
GLUL	LARP6	GLUL
TBC1D2	SGIP1	TBC1D2
HAVCR2	DKK3	HAVCR2
GRN	NAP1L3	GRN
SIGLEC9	MGP	SIGLEC9
SLC7A8	FSTL1	SLC7A8
CAPG	SKI	CAPG
SIGLEC7	DZIP1	SIGLEC7
RPS6KA1	FRY	RPS6KA1
ARRB2	SGCB	ARRB2
HCK	LBH	HCK
PLD3	STK38L	PLD3
GLA	NTN4	GLA
CD300C	CAV2	CD300C
SLC31A1	SGCD	SLC31A1
ABHD12	TRPC1	ABHD12
IGHM	RGN	IGHM
C5AR1	MRAP2	C5AR1
LEP	ITGA10	LEP
ABHD3	EVA1C	ABHD3
LAIR1	TMEM47	LAIR1
ATP6V0B	OXCT1	ATP6V0B
PEPD	SLC16A4	PEPD
S100A9	EXT1	S100A9
NFIL3	LTBP1	NFIL3
UCP2	IGFBP7	UCP2
SECTM1	C9orf3	SECTM1
FUOM	GATA6	FUOM
DHRS9	SUGCT	DHRS9
SAMSN1	MIR100HG	SAMSN1
IGKC	SSPN	IGKC
NPL	MAP9	NPL
PPP1CA	RBMS3	PPP1CA
LGALS9	ECM2	LGALS9
CXCL3	CNN3	CXCL3
MZB1	PLS3	MZB1
ACE	TPM1	ACE
ATP6V0C	GLT8D2	ATP6V0C
COMMD9	PARVA	COMMD9
HIST1H2BK	ASPN	HIST1H2BK
BIN2	STON1	BIN2
FCGRT	FOXC1	FCGRT
SLC43A2	SYNM	SLC43A2
GAS7	PTRF	GAS7
HLA-DMA	ART4	HLA-DMA
CD52	ASAP2	CD52
CTSD	CRISPLD1	CTSD
FCER1G	PRELP	FCER1G
LY86	AEBP1	LY86
PILRA	SPARC	PILRA
TLR1	NEXN	TLR1
C1QA	LINC00702	C1QA
EIF4EBP1	YAP1	EIF4EBP1
NOP10	LIMCH1	NOP10
CYP27A1	LOXL1-AS1	CYP27A1
ZNF385A	COL16A1	ZNF385A
ACOT13	FERMT2	ACOT13
FABP4	PRDM6	FABP4
IL10RA	AOC3	IL10RA
TYROBP	NFIB	TYROBP
HMOX1	MPDZ	HMOX1
TREM2	PDGFA	TREM2
IGLL3P	MSRB3	IGLL3P
TPST2	CHSY3	TPST2
PLA2G7	EFS	PLA2G7
DERL3	FIBIN	DERL3
ACP2	LHFP	ACP2
TCN2	PCDHGA4	TCN2
SLC37A2	NEO1	SLC37A2
IGLC1	GULP1	IGLC1
PLEKHO2	PTHLH	PLEKHO2
NAGA	PKIG	NAGA
MCOLN1	CDH13	MCOLN1
IDH1	PRKG1	IDH1
SASH3	BGN	SASH3
LRRC25	MEGF6	LRRC25
RAB7B	NOX4	RAB7B
P2RX4	FAM114A1	P2RX4
RNPEP	MYH10	RNPEP
CCRL2	AMOTL2	CCRL2
CXCL16	MRGPRF	CXCL16
GK	ANO1	GK
B3GNT8	FBXO32	B3GNT8
TPRG1	COX7A1	TPRG1
CCL18	FHOD3	CCL18
C2	RNF180	C2
FPR3	PAWR	FPR3
FDX1	GJA1	FDX1
LY96	PPP1R13L	LY96
RAC2	AJUBA	RAC2
CD14	PEAR1	CD14
PYGL	FMOD	PYGL
AQP9	SYNC	AQP9
DOK2	NOV	DOK2
HSD3B7	EFEMP1	HSD3B7
PLAUR	CALD1	PLAUR
GM2A	PWAR6	GM2A
CSF1R	PCDHB16	CSF1R
SLC39A11	SUSD5	SLC39A11
PLA2G15	MGARP	PLA2G15
MPEG1	CDH2	MPEG1
BLVRB	TCF7L1	BLVRB
CD86	NHS	CD86
ISG20	FAM26E	ISG20
H2BFS	INMT	H2BFS
FCRL5	TANC1	FCRL5
MILR1	SLC24A3	MILR1
EPHX1	SHC4	EPHX1
HS3ST2	PCDH10	HS3ST2
BID	PFN2	BID
CCL23	SLC2A10	CCL23
KMO	TTLL7	KMO
SLC15A3	INHBA	SLC15A3
GPR183	PDZRN3	GPR183
LINC01272	LDOC1	LINC01272
MS4A4A	MAGEF1	MS4A4A
CD33	DDR2	CD33
NR1H3	OGN	NR1H3
CD80	CAP2	CD80
NINJ2	FBLN5	NINJ2
GPR160	RP11-305O6.3	GPR160
NAMPT	VCAN	NAMPT
FAM20A	CCDC3	FAM20A
LILRB5	TGFB1I1	LILRB5
MAPK13	AQP1	MAPK13
CD37	EFHD1	CD37
ATP6V0D2	RAI2	ATP6V0D2
PYCARD	ITGA1	PYCARD
TTYH3	PRDM16	TTYH3
CD28	PLN	CD28
FXYD5	PKDCC	FXYD5
SDC1	C11orf96	SDC1
PIK3AP1	CX3CL1	PIK3AP1
DYSF	ENAH	DYSF
HS2ST1	LNP1	HS2ST1
SCD	PCDH7	SCD
FXYD6	ST6GAL2	FXYD6
CXCL8	C1QTNF2	CXCL8
DPP4	SMOC2	DPP4
RARRES1	HSPA2	RARRES1
PIM2	MFGE8	PIM2
RAB42	COL4A5	RAB42
ME2	TSPAN2	ME2
CTSG	RCAN2	CTSG
CRYBB1	COL14A1	CRYBB1
	GPRASP1	LTBP2
	MAP1B	MICAL2
	RBM20	FZD6
	ID4	PMEPA1
	DSEL	PLSCR4
	MICU3	ITGBL1
	PGR	HMCN1
	PARM1	LARP6
	HOMER1	SGIP1
	PPP1R3C	DKK3
	SYNPO2	NAP1L3
	HAPLN3	MGP
	CYS1	FSTL1
	PXDN	SKI
	SPRY4	DZIP1
	WASL	FRY
	CSPG4	SGCB
	SLC14A1	LBH
	DIXDC1	STK38L
	EFEMP2	NTN4
	SGCE	CAV2
	CSRP2	SGCD
	PNMAL1	TRPC1
		RGN
		MRAP2
		ITGA10
		EVA1C
		TMEM47
		OXCT1
		SLC16A4
		EXT1
		LTBP1
		IGFBP7
		C9orf3
		GATA6
		SUGCT
		MIR100HG
		SSPN
		MAP9
		RBMS3
		ECM2
		CNN3
		PLS3
		TPM1
		GLT8D2
		PARVA
		ASPN
		STON1
		FOXC1
		SYNM
		PTRF
		ART4
		ASAP2
		CRISPLD1
		PRELP
		AEBP1
		SPARC
		NEXN
		LINC00702
		YAP1
		LIMCH1
		LOXL1-AS1
		COL16A1
		FERMT2
		PRDM6
		AOC3
		NFIB
		MPDZ
		PDGFA
		MSRB3
		CHSY3
		EFS
		FIBIN
		LHFP
		PCDHGA4
		NEO1
		GULP1
		PTHLH
		PKIG
		CDH13
		PRKG1
		BGN
		MEGF6
		NOX4
		FAM114A1
		MYH10
		AMOTL2
		MRGPRF
		ANO1
		FBXO32
		COX7A1
		FHOD3
		RNF180
		PAWR
		GJA1
		PPP1R13L
		AJUBA
		PEAR1
		FMOD
		SYNC
		NOV
		EFEMP1
		CALD1
		PWAR6
		PCDHB16
		SUSD5
		MGARP
		CDH2
		TCF7L1
		NHS
		FAM26E
		INMT
		TANC1
		SLC24A3
		SHC4
		PCDH10
		PFN2
		SLC2A10
		TTLL7
		INHBA
		PDZRN3
		LDOC1
		MAGEF1
		DDR2
		OGN
		CAP2
		FBLN5
		RP11-305O6.3
		VCAN
		CCDC3
		TGFB1I1
		AQP1
		EFHD1
		RAI2
		ITGA1
		PRDM16
		PLN
		PKDCC
		C11orf96
		CX3CL1
		ENAH
		LNP1
		PCDH7
		ST6GAL2
		C1QTNF2
		SMOC2
		HSPA2
		MFGE8
		COL4A5
		TSPAN2
		RCAN2
		COL14A1
		GPRASP1
		MAP1B
		RBM20
		ID4
		DSEL
		MICU3
		PGR
		PARM1
		HOMER1
		PPP1R3C
		SYNPO2
		HAPLN3
		CYS1
		PXDN
		SPRY4
		WASL
		CSPG4
		SLC14A1
		DIXDC1
		EFEMP2
		SGCE
		CSRP2
		PNMAL1
