# Supplementary material for: Role of neutrophil extracellular trap and immune infiltration in atherosclerotic plaque instability: Novel insight from bioinformatics analysis and machine learning
Source: Medicine (Baltimore). 2023 Sep 22;102(38):e34918. doi: 10.1097/MD.0000000000034918 (PMC10519497; doi:10.1097/MD.0000000000034918)
Supplement: Supplementary file 5 [file medi-102-e34918-s005.xlsx]

## Sheet: Supplemental Table S5-DE-NRG
Table S5. The detailed information of eight differently expressed NRGs (DE-NRGs)
DE-NRGs
SIGLEC9
C5AR1
FPR3
RAC2
AQP9
MAPK13
DYSF
CTSG
